# Supplementary material for: A rapid passage through a two-active-X-chromosome state accompanies the switch of imprinted X-inactivation patterns in mouse trophoblast stem cells
Source: Epigenetics Chromatin. 2015 Dec 1;8:52. doi: 10.1186/s13072-015-0044-2 (PMC4665903; doi:10.1186/s13072-015-0044-2)
Supplement: Supplementary file 4 — 10.1186/s13072-015-0044-2 ChIP-on-chip analysis of H3K27me3 distribution along X-linked genes in male F2 TS cells, in female F3 TS cells and in I-XCI revertant cells from clone 1#A. Mean of two replicate ChIP experiments. [file 13072_2015_44_MOESM4_ESM.xlsx]

## Sheet: Add file 4
Additional file 4. ChIP-on-chip analysis of H3K27me3 distribution along X-linked genes in male F2 TS cells, in female F3 TS cells and in I-XCI revertant cells from clone 1#A. Mean of two replicate ChIP experiments.
Gene Symbol	ID	mm8 position		TS_Male_Expression	TS_Male_A/Pcall	Probe_nb	% of H3K27me3 enrich probes
		Start	End				in male F2 TS cells	in F3 female TS cells	in 1#A I-XCI revertant cells
Nudt11	NM_021431	5625186	5749747	27.9934	A	34	82.3529	82.3529	70.5882
Bmp15	NM_009757	5892864	5897270	13.8536	A	21	100	95.2381	100
Shroom4	NM_001040459	5977523	6210567	224.349	P	555	17.1171	62.7027	56.5766
Dgkk	NM_177914	6450634	6521802	42.4807	A	174	91.3793	83.908	78.7356
Ccnb3	NM_183015	6557364	6607749	7.15477	A	121	79.3388	68.595	68.595
Akap4	NM_001042542	6644946	6655518	8.34431	A	28	85.7143	67.8571	71.4286
Clcn5	NM_016691	6737127	6763295	1278.84	P	74	10.8108	59.4595	60.8108
Ppp1r3f	NM_138605	7136958	7150983	70.1541	A	45	20	51.1111	80
Foxp3	NM_054039	7163569	7169882	64.8237	A	24	4.16667	4.16667	50
Ccdc22	NM_138603	7171296	7182322	205.252	P	31	9.67742	22.5806	58.0645
Cacna1f	NM_019582	7184273	7212020	27.7987	A	81	82.716	50.6173	85.1852
Syp	NM_009305	7216081	7225842	49.7766	A	42	50	45.2381	83.3333
Prickle3	NM_175097	7235659	7245312	89.9024	A	32	15.625	34.375	75
Magix	NM_018832	7250292	7258215	37.1439	A	33	6.06061	12.1212	72.7273
Wdr45	NM_172372	7301194	7304728	706.554	P	16	6.25	37.5	6.25
Praf2	NM_138602	7306148	7307365	787.21	P	6	0	16.6667	16.6667
Ccdc120	NM_207202	7308840	7318450	275.319	P	29	0	0	0
Tfe3	NM_001105196	7340212	7351004	427.424	P	40	10	15	12.5
Gripap1	NM_207670	7367420	7397120	232.935	P	77	9.09091	14.2857	10.3896
Kcnd1	NM_008423	7401251	7413549	225.103	P	37	2.7027	10.8108	18.9189
Otud5	NM_138604	7419473	7451206	1764.96	P	89	12.3596	21.3483	11.236
Pim2	NM_138606	7455695	7459595	302.314	P	13	7.69231	0	0
Slc35a2	NM_001083937	7461470	7471144	289.767	P	28	7.14286	3.57143	0
Pqbp1	NM_019478	7472286	7475509	1171.28	P	12	8.33333	8.33333	8.33333
Timm17b	NM_011591	7477383	7483670	573.187	P	20	5	5	5
Pcsk1n	NM_013892	7497320	7500106	1119.42	P	12	16.6667	33.3333	50
Hdac6	NM_010413	7507751	7524172	2552.21	P	54	16.6667	14.8148	64.8148
Gata1	NM_008089	7537155	7540076	126.523	A	24	29.1667	25	83.3333
Glod5	NM_027227	7581548	7595269	23.6138	A	36	16.6667	22.2222	83.3333
Suv39h1	NM_011514	7640206	7649350	339.321	P	26	11.5385	7.69231	11.5385
Was	NM_009515	7659114	7667285	56.0027	A	25	0	8	80
Wdr13	NM_026137	7702820	7709269	158.765	P	24	0	12.5	33.3333
Rbm3	NM_016809	7720600	7721947	2671.34	P	15	0	6.66667	13.3333
Tbc1d25	NM_172478	7731999	7752772	257.216	P	57	7.01754	12.2807	17.5439
Ebp	NM_007898	7762818	7767333	311.404	P	20	10	25	60
Porcn	NM_016913	7771691	7781718	51.2439	A	33	66.6667	36.3636	84.8485
Ftsj1	NM_133991	7822243	7828084	343.009	P	39	2.5641	10.2564	53.8462
Slc38a5	NM_172479	7848638	7856814	48.3826	A	27	96.2963	70.3704	88.8889
Ssxb10	NM_199064	7907271	7912525	5.8652	A	105	45.7143	28.5714	51.4286
Ssxb9	NM_199066	7947043	7998342	7.23879	A	367	50.9537	32.97	53.1335
Ssxb3	NM_198898	8032391	8267816	6.12965	A	189	33.8624	23.8095	23.8095
Ssx9	NM_199063	8325857	8331258	4.73199	A	20	25	20	30
Ssxb5	NM_199319	8381131	8385843	5.92484	A	16	25	31.25	25
Lancl3	NM_173414	8777569	8842539	42.5548	A	179	43.5754	79.8883	46.9274
Xk	NM_023500	8850415	8886632	109.758	A	94	18.0851	70.2128	25.5319
Cybb	NM_007807	9015567	9046160	14.8642	A	91	28.5714	71.4286	32.967
Dynlt3	NM_025975	9233505	9239727	414.558	P	23	17.3913	60.8696	34.7826
Rpgr	NM_011285	9616314	9793756	59.8279	A	445	35.0562	66.5169	50.7865
Otc	NM_008769	9829989	9896951	7.22756	A	178	70.7865	78.6517	76.4045
Tspan7	NM_019634	10062322	10172064	81.0078	A	282	59.2199	82.2695	67.7305
Mid1ip1	NM_026524	10285454	10295668	161.708	P	7	42.8571	57.1429	57.1429
1700012L04Rik	NM_029588	10885980	11635991	21.7555	A	3	0	100	0
Bcor	NM_029510	11615066	12192170	476.867	P	354	20.0565	11.5819	7.06215
Atp6ap2	NM_027439	12165041	12192471	669.881	P	76	11.8421	52.6316	30.2632
Med14	NM_001048208	12257419	12338645	214.878	P	218	7.79817	58.7156	49.0826
Usp9x	NM_009481	12671345	12746046	1577.83	P	276	20.2899	34.058	67.029
Ddx3x	NM_010028	12858484	12868392	3991.96	P	34	11.7647	55.8824	17.6471
Cask	NM_009806	13099446	13423151	69.6345	A	808	70.0495	75.9901	73.6386
Maoa	NM_173740	16197252	16262443	97.2579	A	146	30.137	63.6986	72.6027
Maob	NM_172778	16287188	16347924	13.2813	A	151	70.8609	77.4834	77.4834
Ndp	NM_010883	16463963	16471670	15.8945	A	66	77.2727	84.8485	86.3636
Efhc2	NM_028916	16709513	16858677	12.1642	A	393	53.944	69.4656	50.6361
Fundc1	NM_028058	17135280	17149074	224.186	P	41	19.5122	65.8537	48.7805
Kdm6a	NM_009483	17740309	17855574	190.01	P	302	20.5298	47.0199	7.28477
Chst7	NM_021715	19636902	19638097	25.8713	A	95	84.2105	74.7368	77.8947
Slc9a7	NM_177353	19683264	19868644	39.1924	A	408	80.8824	71.5686	76.2255
Rp2h	NM_133669	19942158	19982137	169.529	P	107	14.9533	57.0093	52.3364
Phf16	NM_199317	20037937	20094936	1094.82	P	224	16.5179	57.5893	63.8393
Rgn	NM_009060	20127713	20138493	12.2665	A	30	100	86.6667	90
Ndufb11	NM_019435	20192817	20193997	395.193	P	6	50	83.3333	83.3333
Rbm10	NM_145627	20213118	20227670	201.07	P	42	2.38095	52.381	33.3333
Uba1	NM_009457	20245595	20259173	4952.87	P	65	10.7692	55.3846	35.3846
Cdk16	NM_011049	20270585	20275611	355.511	P	35	5.71429	45.7143	51.4286
Usp11	NM_145628	20289342	20296987	27.6912	A	46	76.087	82.6087	80.4348
Araf	NM_009703	20427396	20437147	303.004	P	36	0	55.5556	33.3333
Syn1	NM_001110780	20438889	20497747	45.0393	A	153	71.8954	77.1242	74.5098
Cfp	NM_008823	20502790	20508096	50.6815	A	18	22.2222	66.6667	66.6667
Elk1	NM_007922	20512838	20518684	271.664	P	41	9.7561	65.8537	60.9756
Uxt	NM_013840	20529267	20538867	1010.16	P	26	11.5385	61.5385	53.8462
Zfp182	NM_001013387	20607709	20613624	28.002	A	15	6.66667	73.3333	80
Spaca5	NM_001085393	20645646	20661400	11.2324	A	8	75	75	75
Zfp300	NM_183185	20658866	20661400	11.3714	A	9	88.8889	88.8889	88.8889
Agtr2	NM_007429	21062126	21064167	23.1454	A	13	76.9231	69.2308	76.9231
Slc6a14	NM_020049	21292371	21318093	30.9802	A	69	76.8116	71.0145	66.6667
Klhl13	NM_026167	22797621	22838518	4487.57	P	235	18.7234	47.234	47.234
Wdr44	NM_175180	23270659	23381802	54.3083	A	256	22.2656	42.1875	38.6719
Dock11	NM_001009947	33429066	33615952	126.85	A	461	14.3167	65.2928	55.5315
Il13ra1	NM_133990	33652254	33708503	43.1905	A	155	69.0323	80.6452	73.5484
Lonrf3	NM_028894	33868780	33901645	43.9227	A	111	91.8919	86.4865	79.2793
Pgrmc1	NM_016783	34138484	34144860	418.302	P	21	9.52381	66.6667	61.9048
Akap17b	NM_001081956	34155126	34164286	613.3	P	79	7.59494	59.4937	67.0886
Slc25a43	NM_001085497	34283982	34316907	696.297	P	96	5.20833	52.0833	70.8333
Slc25a5	NM_007451	34335739	34338513	1353.44	P	10	0	20	40
C330007P06Rik	NM_029951	34364316	34403604	372.125	P	125	14.4	48	59.2
Ube2a	NM_019668	34414777	34422894	476.503	P	25	16	48	40
Nkrf	NM_029891	34428748	34431598	295.851	P	39	7.69231	53.8462	66.6667
Ankrd58	NM_173779	34588840	34590413	35.8767	A	207	30.4348	70.0483	75.8454
Upf3b	NM_026573	34632876	34650070	65.1025	A	49	4.08163	61.2245	69.3878
Nkap	NM_025937	34667151	34687777	93.8531	A	62	9.67742	59.6774	4.83871
Akap14	NM_001033785	34690855	34703918	25.4019	A	47	21.2766	48.9362	27.6596
Ndufa1	NM_019443	34728147	34730977	711.793	P	10	10	40	0
Rhox4e	NM_201236	34971919	34976789	190.443	P	13	7.69231	84.6154	92.3077
Rhox6	NM_008955	35180549	35182854	4251.57	P	9	0	88.8889	77.7778
Rhox7	NM_001025086	35186382	35193899	35.6653	A	24	25	83.3333	83.3333
Rhox9	NM_023894	35252829	35254627	2275.65	P	8	12.5	87.5	87.5
Zbtb33	NM_001079513	35545406	35547276	251.731	P	12	8.33333	66.6667	75
Atp1b4	NM_133690	35669465	35686702	14.0841	A	57	91.2281	91.2281	91.2281
Lamp2	NM_001017959	35755424	35808956	485.702	P	131	11.4504	59.542	64.1221
Cul4b	NM_001110142	35886951	35925149	3523.34	P	113	11.5044	65.4867	50.4425
Mcts2	NM_025543	35954475	35966394	312.102	P	30	13.3333	53.3333	66.6667
Gria3	NM_016886	38754963	39025478	10.1379	A	708	85.0282	82.4859	84.7458
Thoc2	NM_001033422	39156449	39264892	430.668	P	286	12.9371	38.1119	41.958
Stag2	NM_001077712	39555280	39628345	275.671	P	323	14.8607	52.322	59.7523
Sh2d1a	NM_011364	39855955	39874482	11.6547	A	49	91.8367	87.7551	83.6735
Odz1	NM_011855	39885889	40782073	16.6228	A	2009	79.5918	71.0304	76.9537
Smarca1	NM_053123	45163326	45245391	21.3188	A	206	89.3204	79.6117	85.4369
Ocrl	NM_177215	45265928	45315895	223.119	P	142	14.0845	75.3521	65.493
Apln	NM_013912	45381728	45387451	58.6475	A	30	76.6667	76.6667	73.3333
Xpnpep2	NM_133213	45462357	45488904	24.2438	A	82	23.1707	80.4878	79.2683
Zdhhc9	NM_172465	45526851	45559778	300.223	P	96	11.4583	67.7083	73.9583
Utp14a	NM_028276	45610254	45635313	255.155	P	64	12.5	3.125	4.6875
Bcorl1	NM_178782	45722085	45759135	81.7077	A	111	8.10811	72.973	60.3604
Elf4	NM_019680	45768053	45777132	161.934	P	34	0	67.6471	58.8235
Aifm1	NM_012019	45828512	45866235	489.917	P	105	3.80952	63.8095	52.381
Rab33a	NM_011228	45873067	45883042	17.6363	A	30	76.6667	83.3333	80
Zfp280c	NM_153532	45896474	45944601	183.288	P	131	12.9771	54.1985	66.4122
Slc25a14	NM_011398	45977325	46015026	64.8623	A	99	19.1919	58.5859	66.6667
Rbmx2	NM_173376	46048426	46062433	299.826	P	23	17.3913	69.5652	56.5217
Enox2	NM_145951	46364925	46433832	30.7717	A	690	54.6377	77.1014	65.6522
Arhgap36	NM_001081123	46824060	46852198	19.6254	A	84	89.2857	80.9524	86.9048
Igsf1	NM_177591	47136066	47148207	20.3574	A	47	80.8511	87.234	85.1064
2610018G03Rik	NM_133729	48223702	48244497	21.485	A	52	82.6923	80.7692	75
Rap2c	NM_172413	48368227	48370855	370.736	P	39	2.5641	74.359	56.4103
Mbnl3	NM_134163	48477204	48517498	275.149	P	108	75.9259	81.4815	80.5556
Hs6st2	NM_015819	48742778	49034551	20.0375	A	726	80.7163	82.5069	81.2672
Usp26	NM_031388	49108341	49110352	11.6467	A	96	88.5417	87.5	86.4583
Gpc4	NM_008150	49407210	49517832	383.703	P	287	23.3449	72.1254	59.9303
Gpc3	NM_016697	49929020	49972224	55.157	A	918	79.5207	84.0959	81.0458
Phf6	NM_027642	50269798	50306676	154.59	P	97	65.9794	70.1031	54.6392
Hprt1	NM_013556	50341645	50374176	1536.17	P	86	11.6279	47.6744	36.0465
Plac1	NM_019538	50423179	50467582	1113.22	P	68	4.41176	75	51.4706
Fam122c	NM_028671	50630925	50654530	6.24859	A	142	79.5775	83.0986	71.1268
Mospd1	NM_027409	50699229	50710711	912.015	P	67	14.9254	55.2239	37.3134
Zfp36l3	NM_001009549	51077468	51079253	61.2031	A	7	57.1429	14.2857	42.8571
3830403N18Rik	NM_027510	53391245	53406266	9.26562	A	37	40.5405	10.8108	8.10811
Gm773	NM_001033423	53443537	53455534	5.08917	A	50	38	40	34
Zfp449	NM_030139	53601711	53616553	73.8686	A	48	12.5	52.0833	33.3333
Ddx26b	NM_172779	53708517	53760115	37.8411	A	147	23.8095	72.7891	49.6599
Gm648	NM_001033372	53797385	53800221	24.9825	A	17	35.2941	76.4706	64.7059
Mmgt1	NM_146234	53842446	53850621	373.433	P	33	9.09091	51.5152	30.303
Slc9a6	NM_172780	53863391	53914392	385.749	P	141	14.8936	74.4681	59.5745
Fhl1	NM_001077361	54041422	54045105	122.941	A	173	77.4566	81.5029	70.5202
Mtap7d3	NM_177293	54052519	54075175	10.364	A	57	85.9649	78.9474	75.4386
Gpr112	NM_001110790	54166388	54233215	12.6901	A	176	60.2273	76.7045	69.8864
Brs3	NM_009766	54296668	54300261	28.1959	A	16	93.75	93.75	93.75
Htatsf1	NM_028242	54307309	54319895	319.295	P	37	16.2162	70.2703	45.9459
Vgll1	NM_133251	54345491	54358451	56.5478	A	47	82.9787	87.234	82.9787
Cd40lg	NM_011616	54465470	54476272	11.224	A	30	43.3333	86.6667	83.3333
Arhgef6	NM_152801	54486773	54591622	195.543	P	287	34.4948	70.3833	58.1882
Rbmx	NM_011252	54640454	54644721	349.79	P	21	4.7619	71.4286	66.6667
Gpr101	NM_001033360	54753718	54754908	10.4733	A	13	84.6154	76.9231	69.2308
Zic3	NM_009575	55284186	55294385	76.0617	A	30	86.6667	86.6667	80
Fgf13	NM_010200	56316944	56503993	32.6919	A	479	80.7933	77.8706	77.6618
F9	NM_007979	57252922	57282545	4.58762	A	81	83.9506	77.7778	77.7778
Mcf2	NM_133197	57310385	57431645	14.3515	A	280	49.6429	68.5714	65
Atp11c	NM_001001798	57479069	57574670	150.754	P	425	27.7647	64	58.1176
Sox3	NM_009237	58144542	58146602	193.027	P	154	74.026	70.7792	71.4286
Slitrk4	NM_178740	61524127	61526077	186.054	P	20	70	85	80
Slitrk2	NM_198863	63907258	63909348	16.3263	A	8	100	100	100
Fmr1	NM_008031	65932239	65968777	747.313	P	100	17	56	50
Fmr1nb	NM_174993	66015132	66057361	20.4117	A	97	26.8041	53.6082	63.9175
Aff2	NM_008032	66613988	67120855	14.9583	A	1175	77.7872	79.234	79.1489
Ids	NM_001038990	67599414	67617725	70.1443	A	60	6.66667	71.6667	51.6667
BC023829	NM_001033328	67714422	67729874	393.857	P	43	11.6279	67.4419	69.7674
Mtm1	NM_019926	68484823	68566737	91.7972	A	250	16.4	73.6	60
Mtmr1	NM_016985	68618246	68669703	124.475	A	136	14.7059	63.9706	48.5294
Cd99l2	NM_138309	68676092	68745526	164.346	P	199	8.54271	64.8241	51.2563
Hmgb3	NM_008253	68811454	68812816	306.132	P	7	0	42.8571	42.8571
Gpr50	NM_010340	68917133	68920802	72.77	A	12	91.6667	66.6667	41.6667
Vma21	NM_001081356	69062479	69080997	635.485	P	46	28.2609	58.6957	47.8261
Cnga2	NM_007724	69249011	69254699	11.3689	A	48	87.5	87.5	85.4167
Gabra3	NM_008067	69680023	69797926	20.9839	A	446	78.4753	67.4888	71.9731
Gabrq	NM_020488	70070857	70083525	21.8029	A	32	87.5	90.625	81.25
Cetn2	NM_019405	70159958	70161985	152.25	P	6	0	66.6667	50
Nsdhl	NM_010941	70171818	70202934	783.043	P	76	7.89474	55.2632	35.5263
Zfp185	NM_001109043	70244865	70274179	183.821	P	85	17.6471	63.5294	48.2353
Pnma3	NM_153169	70310126	70313529	10.1951	A	435	48.2759	63.4483	64.1379
Xlr3a	NM_001110784	70331632	70342434	125.905	A	19	0	0	0
Xlr4b	NM_021365	70459704	70467792	13.4388	A	435	48.2759	63.4483	64.1379
Xlr3b	NM_001081643	70499880	70510729	120.87	A	29	31.0345	65.5172	48.2759
Xlr5c	NM_031493	70530536	70535854	477.151	P	16	43.75	68.75	56.25
Zfp275	NM_031494	70596897	70599607	100.43	A	51	11.7647	66.6667	58.8235
Zfp92	NM_009566	70665235	70672570	14.9643	A	46	80.4348	80.4348	76.087
Haus7	NM_028633	70683010	70704169	147.319	P	61	4.91803	36.0656	45.9016
Bgn	NM_007542	70736401	70740079	37.4649	A	37	72.973	59.4595	56.7568
Atp2b3	NM_177236	70768435	70815221	39.8725	A	195	57.9487	67.1795	73.3333
Dusp9	NM_029352	70885584	70887394	2669.27	P	12	16.6667	16.6667	41.6667
Pnck	NM_012040	70902303	70904419	52.5691	A	10	20	0	60
Slc6a8	NM_133987	70919175	70926389	587.79	P	27	7.40741	37.037	40.7407
Bcap31	NM_012060	70932006	70982845	1313.44	P	79	10.1266	50.6329	32.9114
Abcd1	NM_007435	70962449	70982845	209.505	P	59	10.1695	57.6271	67.7966
Plxnb3	NM_019587	71004016	71017445	36.0122	A	42	54.7619	64.2857	69.0476
Srpk3	NM_019684	71019920	71024020	34.2231	A	14	21.4286	57.1429	21.4286
Idh3g	NM_008323	71024490	71031675	1620.37	P	26	7.69231	42.3077	3.84615
Ssr4	NM_009279	71033030	71036035	850.388	P	12	8.33333	83.3333	8.33333
Pdzd4	NM_001029868	71040016	71069476	38.8972	A	88	59.0909	55.6818	62.5
L1cam	NM_008478	71100671	71114847	76.4216	A	77	53.2468	54.5455	76.6234
Avpr2	NM_019404	71119292	71138923	27.8026	A	32	40.625	50	68.75
Arhgap4	NM_138630	71140349	71156321	64.2305	A	42	23.8095	47.619	78.5714
Naa10	NM_019870	71162415	71166988	475.991	P	15	13.3333	33.3333	33.3333
Renbp	NM_023132	71167588	71176046	557.853	P	24	12.5	41.6667	62.5
Hcfc1	NM_008224	71190006	71211220	871.893	P	70	8.57143	60	12.8571
Irak1	NM_008363	71260800	71269046	223.685	P	29	6.89655	41.3793	51.7241
Mecp2	NM_010788	71281050	71330716	157.593	P	131	12.2137	46.5649	58.0153
Opn1mw	NM_008106	71372930	71396020	13.5326	A	59	89.8305	84.7458	88.1356
Tktl1	NM_031379	71422663	71453040	22.3923	A	72	90.2778	76.3889	90.2778
Flna	NM_010227	71469163	71491743	1617.71	P	73	2.73973	28.7671	45.2055
Emd	NM_007927	71500572	71506132	669.863	P	18	0	44.4444	0
Dnase1l1	NM_027109	71519041	71522340	135.087	A	21	0	52.381	9.52381
Taz	NM_181516	71528481	71534562	270.328	P	22	4.54545	27.2727	0
Atp6ap1	NM_018794	71542891	71549194	1661.71	P	21	4.7619	47.619	0
Gdi1	NM_010273	71550984	71556089	1560.77	P	20	0	55	0
Fam50a	NM_138607	71558719	71564695	439.41	P	17	0	35.2941	23.5294
Plxna3	NM_008883	71576401	71588719	68.6643	A	46	19.5652	36.9565	34.7826
Slc10a3	NM_145406	71614892	71616092	120.97	A	12	8.33333	50	8.33333
Fam3a	NM_025473	71630720	71636398	181.819	P	18	5.55556	61.1111	11.1111
G6pdx	NM_008062	71655599	71673319	550.002	P	53	7.54717	39.6226	18.8679
Ikbkg	NM_010547	71673604	71693642	105.611	A	56	8.92857	53.5714	1.78571
Gab3	NM_153073	72234095	72329940	22.8294	A	204	77.9412	59.3137	69.1176
Dkc1	NM_001030307	72341633	72354086	789.356	P	33	15.1515	48.4848	60.6061
Mpp1	NM_008621	72356176	72376067	393.229	P	53	9.43396	56.6038	54.717
F8	NM_007977	72418570	72624824	15.5166	A	405	76.5432	49.6296	62.716
Fundc2	NM_026126	72627908	72639595	16.8322	A	36	25	55.5556	58.3333
Mtcp1	NM_001039373	72650698	72654767	40.2704	A	31	22.5806	58.0645	64.5161
Brcc3	NM_145956	72662548	72695195	506.035	P	82	30.4878	39.0244	58.5366
Vbp1	NM_011692	72759904	72779192	356.36	P	52	19.2308	55.7692	40.3846
Rab39b	NM_175122	72819976	72823212	28.7028	A	17	88.2353	82.3529	88.2353
Pls3	NM_145629	73033570	73072067	102.588	A	214	22.4299	70.0935	71.028
4930428D18Rik	NM_001033799	73642663	73643043	5.42722	A	18	33.3333	44.4444	55.5556
Tbl1x	NM_020601	74887064	74903933	1051.06	P	50	8	70	66
Prkx	NM_016979	75009537	75040801	340.061	P	83	6.0241	37.3494	14.4578
Pbsn	NM_017471	75087317	75098715	4.34475	A	29	75.8621	65.5172	68.9655
5430402E10Rik	NM_027768	75233924	75237839	6.29035	A	14	100	42.8571	85.7143
Obp1a	NM_008754	75331668	75336619	8.08725	A	16	62.5	31.25	37.5
Gm7173	NM_001099307	76728320	76762499	9.15761	A	80	55	51.25	53.75
Tmem47	NM_138751	78316440	78339843	13.6624	A	71	46.4789	69.0141	61.9718
4930595M18Rik	NM_173435	78665191	78703275	8.09991	A	82	34.1463	25.6098	32.9268
Dmd	NM_007868	80382301	82442631	14.9506	A	4709	74.8779	66.8295	72.6906
Tab3	NM_025729	82854833	82875598	525.591	P	161	14.9068	73.913	71.4286
Gyk	NM_008194	82951646	83021622	52.8208	A	178	37.0787	70.2247	67.9775
Nr0b1	NM_007430	83437729	83440817	422.854	P	9	88.8889	88.8889	55.5556
Mageb4	NM_001033492	83496307	83497518	9.7886	A	144	77.0833	79.1667	79.1667
Pet2	NM_008821	86649823	86651773	7.35049	A	7	0	42.8571	14.2857
Arx	NM_007492	90532139	90542484	69.5885	A	38	73.6842	71.0526	65.7895
Pola1	NM_008892	90551190	90877291	172.267	P	797	14.931	56.9636	46.2986
Pcyt1b	NM_177546	90920944	90991498	37.9545	A	185	72.4324	81.6216	76.2162
Pdk3	NM_145630	91010643	91077079	142.42	P	179	21.2291	67.5978	50.2793
Zfx	NM_001044386	91324356	91347608	601.425	P	115	11.3043	71.3043	68.6957
Eif2s3x	NM_012010	91436418	91457867	2585.99	P	59	13.5593	0	0
Klhl15	NM_001039059	91497986	91518530	87.7777	A	99	31.3131	69.697	77.7778
Maged1	NM_019791	91781406	91786800	359.865	P	18	5.55556	77.7778	61.1111
Gspt2	NM_008179	91881408	91883898	63.3352	A	101	85.1485	75.2475	76.2376
Arhgef9	NM_001033329	92247471	92326275	15.7419	A	189	89.418	82.0106	80.4233
Zc4h2	NM_001003916	92836130	92853169	35.6863	A	42	85.7143	73.8095	71.4286
Zc3h12b	NM_001034907	93094650	93118806	20.3393	A	56	75	71.4286	67.8571
Las1l	NM_152822	93130950	93152120	702.208	P	59	11.8644	72.8814	59.322
Msn	NM_010833	93337444	93361730	1282.54	P	66	13.6364	74.2424	63.6364
Vsig4	NM_177789	93443196	93488627	10.7912	A	74	59.4595	55.4054	55.4054
B230358A15Rik	NM_172931	93508497	93533791	4.54384	A	56	83.9286	69.6429	78.5714
Heph	NM_010417	93658514	93769136	17.7327	A	249	76.3052	65.4618	67.0683
Gpr165	NM_029536	93909469	93912824	21.9708	A	13	69.2308	76.9231	76.9231
Pgr15l	NM_001033361	94271561	94273272	16.1459	A	25	88	88	92
Eda2r	NM_175540	94534424	94557080	508.35	P	100	18	68	53
Ar	NM_013476	95345856	95511982	16.4726	A	425	74.1176	76.9412	74.5882
Ophn1	NM_052976	95755295	96085424	29.2674	A	776	84.9227	78.3505	80.0258
Yipf6	NM_207633	96133664	96140042	345.277	P	33	15.1515	18.1818	3.0303
Stard8	NM_199018	96260027	96268506	312.904	P	95	11.5789	73.6842	64.2105
Efnb1	NM_010110	96332332	96342689	111.041	A	37	18.9189	56.7568	54.0541
Pja1	NM_001083110	96661073	96666074	200.349	P	72	88.8889	76.3889	51.3889
Eda	NM_010099	97171442	97592189	37.9263	A	946	81.0782	75.7928	70.6131
Awat2	NM_177746	97598334	97607698	16.8533	A	32	40.625	68.75	46.875
Igbp1	NM_008784	97689771	97710610	1047.71	P	61	8.19672	81.9672	44.2623
Awat1	NM_001081136	97769265	97772721	23.1953	A	60	76.6667	81.6667	66.6667
P2ry4	NM_020621	97785493	97790208	23.1935	A	11	90.9091	90.9091	72.7273
Arr3	NM_133205	97800978	97813438	10.1536	A	37	67.5676	91.8919	75.6757
Pdzd11	NM_028303	97819070	97820255	355.153	P	8	0	87.5	50
Kif4	NM_008446	97822199	97921809	332.324	P	235	10.2128	69.7872	31.4894
Gdpd2	NM_023608	97927445	97933572	28.2052	A	27	88.8889	77.7778	59.2593
Dlg3	NM_016747	97963496	98011650	98.7183	A	147	21.0884	70.7483	52.381
Tex11	NM_031384	98034470	98254590	6.53572	A	497	86.7203	76.0563	72.6358
Slc7a3	NM_007515	98275066	98279413	46.8438	A	19	78.9474	73.6842	63.1579
Snx12	NM_001110310	98408254	98417571	249.887	P	24	16.6667	62.5	58.3333
Foxo4	NM_018789	98450418	98454298	654.964	P	12	8.33333	66.6667	66.6667
Gm614	NM_001033362	98457157	98459183	10.41	A	7	42.8571	100	100
Il2rg	NM_013563	98460296	98463463	263.602	P	11	9.09091	81.8182	63.6364
Nlgn3	NM_172932	98490630	98516687	65.787	A	138	32.6087	76.8116	60.1449
Zmym3	NM_019831	98601095	98613822	156.616	P	46	6.52174	73.913	69.5652
Nono	NM_023144	98633044	98643020	2892.94	P	46	10.8696	69.5652	65.2174
Itgb1bp2	NM_013712	98644744	98648490	47.5079	A	14	0	78.5714	64.2857
Taf1	NM_001081008	98728205	98794649	452.642	P	171	7.01754	0.584795	2.92398
Ogt	NM_139144	98835843	98877467	1238.85	P	114	10.5263	1.75439	4.38596
Cxcr3	NM_009910	98927492	98928900	29.5183	A	6	50	66.6667	66.6667
Rgag4	NM_183318	99261890	99266535	17.3121	P	16	56.25	68.75	62.5
Ercc6l	NM_146235	99338708	99352121	117.886	A	37	18.9189	48.6486	29.7297
Rps4x	NM_009094	99380568	99383331	4212.15	P	8	0	75	0
Hdac8	NM_027382	99503112	99700288	45.3753	A	517	25.9188	79.4971	68.0851
Phka1	NM_008832	99711462	99839097	36.2438	A	272	43.0147	70.2206	49.6324
Dmrtc1b	NM_001039116	99903538	99909987	11.6444	A	21	42.8571	76.1905	47.619
Rfwd2	NM_011931	100358772	100360592	255.855	P	5	20	80	20
4930519F16Rik	NM_029170	100378578	100451718	9.45476	A	177	64.4068	54.8023	62.7119
Cdx4	NM_007674	100517042	100524693	5.79431	A	24	95.8333	87.5	95.8333
Chic1	NM_009767	100552292	100584765	70.6891	A	87	40.2299	85.0575	81.6092
Tsx	NM_009440	100609946	100619571	27.869	A	27	92.5926	96.2963	85.1852
Slc16a2	NM_009197	100895321	101017050	48.432	A	339	72.8614	82.3009	78.4661
Rlim	NM_011276	101158060	101161950	1915.4	P	69	13.0435	82.6087	76.8116
C77370	NM_001077354	101278954	101283674	200.948	P	269	12.2677	64.3123	56.5056
Uprt	NM_001081189	101691092	101701144	43.6934	A	26	84.6154	84.6154	84.6154
Zdhhc15	NM_175358	101740350	101866049	19.5709	A	296	83.7838	76.6892	72.6351
Magee2	NM_053206	102051083	102052293	22.1225	A	5	60	80	100
Pbdc1	NM_026312	102275420	102278480	430.886	P	14	7.14286	0	7.14286
Magee1	NM_053201	102316135	102318450	67.477	A	10	70	80	60
Fgf16	NM_030614	102960007	102969305	22.3842	A	27	85.1852	85.1852	70.3704
Atrx	NM_009530	102995699	103123737	1276.37	P	319	9.09091	55.7994	45.768
Cox7b	NM_025379	103211630	103216949	1133.1	P	17	17.6471	64.7059	5.88235
Atp7a	NM_001109757	103265179	103319782	209.513	P	254	16.1417	66.5354	78.3465
Tlr13	NM_205820	103342970	103354893	13.4363	A	45	62.2222	77.7778	77.7778
Pgk1	NM_008828	103382774	103398522	5781.71	P	44	13.6364	70.4545	70.4545
Taf9b	NM_001001176	103403929	103414967	62.2979	A	29	24.1379	41.3793	41.3793
Fndc3c1	NM_001007580	103615962	103669142	43.4382	A	167	73.6527	82.6347	61.0778
Zcchc5	NM_199468	104033478	104034988	14.5181	A	12	83.3333	66.6667	66.6667
Itm2a	NM_008409	104593442	104598534	27.8481	A	18	66.6667	61.1111	66.6667
Tbx22	NM_145224	104872501	104880528	12.1247	A	58	72.4138	63.7931	68.9655
Chmp1b	NM_024190	104983215	105003081	169.812	P	53	11.3208	33.9623	18.8679
Gm732	NM_001033252	105141373	105143629	6.24633	A	8	25	25	0
Brwd3	NM_001081477	105938495	106029381	365.826	P	226	14.1593	41.5929	23.0088
Hmgn5	NM_016710	106200471	106206170	401.596	P	13	7.69231	38.4615	7.69231
Sh3bgrl	NM_019989	106345346	106355476	554.474	P	25	12	72	24
Cylc1	NM_026134	108305926	108317796	4.54492	A	26	80.7692	53.8462	42.3077
Rps6ka6	NM_025949	108503551	108600369	514.454	P	251	48.6056	50.996	52.988
Hdx	NM_001080549	108690911	108774232	34.9654	A	294	28.2313	58.5034	48.9796
Tex16	NM_031382	109207347	109240119	5.74843	A	81	75.3086	54.321	71.6049
Apool	NM_026565	109425154	109485616	200.238	P	151	20.5298	49.0066	41.0596
Zfp711	NM_177747	109718395	109746741	12.772	A	74	83.7838	77.027	77.027
Pof1b	NM_181579	109754335	109811767	5.83055	A	147	78.9116	65.3061	65.3061
Chm	NM_018818	110157084	110272719	426.43	P	267	17.9775	55.4307	40.4494
Dach2	NM_033605	110412153	110948842	13.8171	A	1168	67.2089	56.8493	63.2705
Klhl4	NM_172781	111588450	111672915	10.9049	A	177	53.1073	33.8983	44.0678
Pcdh11x	NM_001081385	117478569	118018952	9.85108	A	1345	55.0929	43.197	46.3197
Nap1l3	NM_138742	119509274	119510487	18.1752	A	5	60	60	80
Vmn2r121	NM_001100616	121241316	121249206	4.36633	A	21	0	0	0
Gm382	NM_001033241	123594913	123598134	13.3698	A	47	57.4468	34.0426	31.9149
Diap2	NM_017398	126284614	126995305	153.82	P	1662	30.8063	50.3008	53.3694
Pcdh19	NM_001105245	130122573	130221715	34.6109	A	265	85.283	62.6415	68.3019
Tnmd	NM_022322	130385988	130399928	19.6556	A	42	85.7143	59.5238	83.3333
Tspan6	NM_019656	130427303	130432765	18.391	A	20	95	70	85
Srpx2	NM_001083895	130445447	130465691	38.0765	A	63	82.5397	74.6032	76.1905
Sytl4	NM_013757	130472444	130496743	26.1718	A	128	82.0312	63.2812	76.5625
Cstf2	NM_133196	130594114	130615714	465.339	P	74	12.1622	28.3784	12.1622
Nox1	NM_172203	130621787	130646143	16.1924	A	60	56.6667	60	56.6667
Xkrx	NM_183319	130685313	130696320	18.9613	A	34	58.8235	64.7059	64.7059
Trmt2b	NM_172540	130759390	130801990	72.8285	A	134	8.95522	19.403	27.6119
Tmem35	NM_026239	130830140	130839194	35.7328	A	30	80	70	70
Cenpi	NM_145924	130844972	130896190	158.126	P	132	11.3636	27.2727	13.6364
Drp2	NM_010078	130958605	130987022	26.0213	A	135	15.5556	40.7407	44.4444
Taf7l	NM_028958	130995190	131010879	59.7471	A	44	77.2727	47.7273	56.8182
Timm8a1	NM_013898	131072762	131093987	306.443	P	10	10	40	10
Btk	NM_013482	131077466	131108312	9.71734	A	103	84.466	70.8738	74.7573
Gla	NM_013463	131124566	131135072	427.275	P	33	6.06061	60.6061	30.303
Armcx6	NM_001007578	131281100	131284317	42.0783	A	9	88.8889	77.7778	66.6667
Armcx2	NM_026139	131339148	131341153	20.8578	A	14	78.5714	85.7143	78.5714
Nxf2	NM_031259	131479457	131499125	8.05458	A	55	90.9091	85.4545	81.8182
Zmat1	NM_175446	131507300	131559790	6.82433	A	135	94.0741	82.963	81.4815
Pramel3	NM_031390	131842173	131844853	11.7926	A	10	100	100	100
Nxf7	NM_130888	132114501	132127766	389.774	P	40	50	62.5	50
1700008I05Rik	NM_027952	132189708	132227803	6.93026	A	104	94.2308	81.7308	83.6538
Armcx5	NM_001009575	132279951	132281363	115.009	A	13	0	84.6154	76.9231
Bhlhb9	NM_001098222	132423866	132425057	135.805	P	7	28.5714	42.8571	57.1429
Nxf3	NM_001024141	132607826	132615489	11.2175	A	22	95.4545	95.4545	90.9091
Kir3dl2	NM_177748	132983451	133003396	7.61141	A	42	90.4762	76.1905	73.8095
Kir3dl1	NM_177749	133052810	133068480	8.64006	A	37	94.5946	75.6757	75.6757
Glra4	NM_010297	133292353	133314103	23.1725	A	57	8.77193	64.9123	38.5965
BC065397	NM_001033001	133300146	133337898	72.4434	A	72	12.5	37.5	18.0556
Esx1	NM_007957	133650273	133654452	51.2284	A	15	53.3333	46.6667	40
Il1rapl2	NM_030688	134186514	135381033	6.01741	A	2632	73.0623	66.6793	68.617
Nrk	NM_013724	135449819	135541698	843.389	P	235	85.9574	74.8936	74.8936
Serpina7	NM_177920	135614882	135619457	7.43463	A	16	81.25	87.5	81.25
Trap1a	NM_011635	135868698	135871393	206.301	P	12	8.33333	75	66.6667
Rnf128	NM_023270	136145449	136206177	1849.47	P	154	14.2857	73.3766	61.6883
Tbc1d8b	NM_001081499	136259821	136285999	52.569	A	66	72.7273	77.2727	71.2121
Ripply1	NM_001037915	136314482	136316652	28.5405	A	6	83.3333	83.3333	83.3333
Morc4	NM_029413	136357475	136405769	2541.37	P	131	9.16031	77.8626	63.3588
Rbm41	NM_153586	136425033	136531171	108.569	A	246	26.8293	65.0407	61.3821
Frmpd3	NM_177750	136918545	136967898	18.0711	A	139	0	0	0
Prps1	NM_021463	136991375	137009747	938.125	P	49	32.6531	63.2653	40.8163
Tsc22d3	NM_010286	137075449	137077474	49.1728	A	9	33.3333	55.5556	44.4444
Mid2	NM_011845	137212753	137298338	49.1649	A	269	77.6952	78.8104	62.0818
Tex13	NM_031381	137344676	137347611	65.4113	A	16	6.25	75	43.75
Vsig1	NM_030181	137442402	137472483	7.11609	A	83	89.1566	86.747	75.9036
Psmd10	NM_016883	137484419	137491154	344.373	P	22	9.09091	86.3636	59.0909
Col4a6	NM_053185	137601348	137761528	40.0779	A	766	83.9426	77.0235	75.5875
Col4a5	NM_007736	137910421	138122651	34.845	A	489	81.5951	70.3476	68.5072
Irs4	NM_010572	138156179	138159404	26.9521	A	38	86.8421	84.2105	76.3158
Gucy2f	NM_001007576	138523530	138624257	9.6034	A	277	80.8664	70.3971	63.1769
Nxt2	NM_172782	138649383	138672267	171.182	P	51	66.6667	60.7843	50.9804
Acsl4	NM_001033600	138755451	138786107	355.347	P	178	12.9213	41.573	11.7978
Tmem164	NM_177592	139116187	139276762	303.029	P	437	12.357	47.1396	12.8146
Ammecr1	NM_019496	139289893	139401117	168.944	P	262	31.2977	47.7099	18.3206
Chrdl1	NM_001114385	139722873	139824103	23.4416	A	292	71.5753	76.0274	51.7123
Pak3	NM_008778	140128226	140225351	11.9948	A	694	80.4035	75.9366	71.1816
Capn6	NM_007603	140238190	140254752	123.646	A	68	85.2941	80.8824	75
Dcx	NM_001110222	140298187	140365751	16.447	A	211	81.0427	79.6209	75.3555
Alg13	NM_026247	140752701	140777126	500.333	P	140	15.7143	45.7143	33.5714
Trpc5	NM_009428	140817114	140958273	19.5782	A	697	63.1277	74.0316	77.4749
Lhfpl1	NM_178358	141725880	141775607	11.6168	A	140	83.5714	66.4286	70
Amot	NM_153319	141886846	141921193	283.64	P	98	7.14286	69.3878	61.2245
Htr2c	NM_008312	143507279	143629008	12.6064	A	530	75.0943	48.1132	64.5283
Il13ra2	NM_008356	143818756	143832488	5.36869	A	111	83.7838	66.6667	76.5766
Lrch2	NM_001081173	143907721	143944251	14.3582	A	101	27.7228	51.4851	36.6337
Ottcluster	NM_011022	144157078	146832853	16.7734	A	424	0	0	0
Alas2	NM_001102446	146986831	147004987	30.3622	A	64	4.6875	82.8125	50
Apex2	NM_029943	147006709	147022471	131.63	A	45	8.88889	55.5556	37.7778
Pfkfb1	NM_008824	147024704	147077964	374.646	P	118	14.4068	69.4915	48.3051
Tro	NM_001002272	147080370	147090270	42.8456	A	35	60	65.7143	42.8571
Gnl3l	NM_198110	147420795	147448477	1015.37	P	22	22.7273	63.6364	36.3636
Fgd1	NM_008001	147482288	147523174	761.949	P	117	6.83761	60.6838	38.4615
Tsr2	NM_175146	147524967	147530964	296.61	P	21	9.52381	71.4286	47.619
Fam120c	NM_198105	147779000	147904252	31.4685	A	294	61.9048	62.585	64.6259
Phf8	NM_177201	147957253	148065727	296.626	P	246	16.2602	50.813	56.5041
Huwe1	NM_021523	148269877	148368107	889.009	P	351	10.5413	72.6496	52.9915
Hsd17b10	NM_016763	148436584	148438774	964.408	P	6	0	100	100
Ribc1	NM_025660	148439359	148444009	62.7904	A	13	7.69231	92.3077	69.2308
Smc1a	NM_019710	148451225	148496278	1111.51	P	113	10.6195	80.531	64.6018
Iqsec2	NM_001005475	148613820	148658429	61.2712	A	124	83.0645	79.8387	72.5806
Kdm5c	NM_013668	148668264	148707497	682.541	P	114	12.2807	0	1.75439
Tspyl2	NM_029836	148772225	148776795	88.8189	A	16	12.5	75	93.75
Shroom2	NM_172441	149047552	149057959	203.997	P	77	9.09091	66.2338	45.4545
Gpr143	NM_010951	149216599	149242774	20.0064	A	69	65.2174	72.4638	65.2174
Foxr2	NM_001034894	149564642	149566430	37.1781	A	8	12.5	12.5	12.5
Rragb	NM_001004154	149575305	149605550	6.3806	A	81	90.1235	85.1852	82.716
Klf8	NM_173780	149805405	149827394	65.4371	A	86	83.7209	81.3953	77.907
Ubqln2	NM_018798	149933065	149934870	182.769	P	9	33.3333	11.1111	11.1111
Gm5647	NM_001037167	151010073	151013203	6.15306	A	7	28.5714	0	14.2857
Magea5	NM_020018	151383270	151488783	4.17214	A	230	31.3043	37.3913	35.6522
Sat1	NM_009121	151648177	151650500	840.402	P	8	0	50	37.5
Acot9	NM_019736	151704651	151731708	851.138	P	68	20.5882	45.5882	39.7059
Prdx4	NM_016764	151759028	151772654	569.043	P	41	19.5122	51.2195	17.0732
Ptchd1	NM_001093750	152008681	152021282	4.38564	A	32	87.5	46.875	87.5
Phex	NM_011077	153600350	153852329	10.8519	A	557	70.7361	33.3932	68.5817
Mbtps2	NM_172307	153973380	154036324	422.412	P	151	11.2583	5.29801	12.5828
Smpx	NM_025357	154141024	154158951	14.3265	A	143	88.8112	60.8392	86.014
Klhl34	NM_001081667	154256672	154258167	25.8162	A	6	16.6667	0	16.6667
Cnksr2	NM_177751	154261834	154480529	7.47142	A	560	78.0357	41.0714	73.0357
Rps6ka3	NM_148945	155694254	155801152	97.3753	A	276	53.9855	29.3478	60.5072
Eif1ax	NM_025437	155814554	155820329	773.45	P	16	0	0	0
Mtap7d2	NM_001081124	155897154	155936515	39.4696	A	97	78.3505	76.2887	63.9175
A830080D01Rik	NM_001033472	155986852	156012403	607.511	P	144	12.5	36.1111	29.8611
Sh3kbp1	NM_021389	156065826	156410809	39.4817	A	914	39.4967	64.442	53.9387
Pdha1	NM_008810	156561724	156576108	969.736	P	40	7.5	50	30
Gpr64	NM_001079847	156876197	156934229	12.2031	A	294	61.9048	74.8299	62.9252
Phka2	NM_172783	156941001	157028579	237.825	P	207	9.17874	65.7005	34.2995
Ppef1	NM_011147	157079956	157173411	11.2131	A	212	60.8491	66.9811	61.3208
Cdkl5	NM_001024624	157232667	157365951	29.2054	A	499	54.7094	70.5411	61.9238
Scml2	NM_133194	157555402	157694130	12.961	A	327	87.156	84.4037	81.0398
Rai2	NM_001103367	158215535	158217042	7.23407	A	169	64.497	75.7396	72.1893
Nhs	NM_001081052	158278453	158596982	70.5625	A	853	43.8453	79.4842	59.789
Reps2	NM_178256	158855739	159081255	20.9051	A	7	0	57.1429	0
Rbbp7	NM_009031	159199007	159267256	2718.11	P	167	9.58084	52.6946	61.0778
Syap1	NM_025932	159295979	159326204	82.5334	A	83	7.22892	40.9639	14.4578
Ctps2	NM_018737	159339328	159467150	158.629	P	318	10.6918	49.3711	59.1195
Grpr	NM_008177	159952847	159986729	10.3452	A	94	26.5957	74.4681	55.3191
Ap1s2	NM_026887	160349450	160369829	72.7675	A	58	39.6552	77.5862	67.2414
Zrsr2	NM_009453	160374559	160396157	181.707	P	60	10	0	5
Car5b	NM_019513	160417466	160452725	52.7127	A	115	41.7391	78.2609	82.6087
Tmem27	NM_020626	160528384	160556053	5.31138	A	71	67.6056	78.8732	81.6901
Ace2	NM_027286	160578790	160625222	9.10423	A	123	70.7317	79.6748	87.8049
Pir	NM_027153	160709737	160810091	76.8413	A	246	12.6016	37.8049	67.0732
Figf	NM_010216	160811965	160839940	50.5792	A	76	18.4211	18.4211	61.8421
Piga	NM_011081	160861094	160869709	170.739	P	41	4.87805	19.5122	39.0244
Asb11	NM_026853	160875047	160896041	26.4224	A	62	46.7742	29.0323	74.1935
Asb9	NM_027027	160944555	160977343	16.523	A	87	57.4713	9.1954	55.1724
Mospd2	NM_029730	161376726	161418035	160.844	P	107	5.60748	0	9.34579
Fancb	NM_175027	161420579	161435000	93.9781	A	42	2.38095	2.38095	7.14286
Glra2	NM_183427	161568343	161764699	8.7249	A	466	40.7725	4.93562	21.2446
Gemin8	NM_146238	162618643	162627274	93.4013	A	22	18.1818	9.09091	31.8182
Gpm6b	NM_023122	162677365	162824887	26.1299	A	398	51.2563	42.7136	67.3367
Ofd1	NM_177429	162829155	162877922	185.639	P	111	13.5135	18.018	23.4234
Egfl6	NM_019397	162961919	163023270	21.9884	A	169	31.3609	36.0947	58.5799
Tlr8	NM_133212	163680710	163701646	14.9674	A	34	67.6471	76.4706	55.8824
Tlr7	NM_133211	163743650	163767553	5.94454	A	68	54.4118	70.5882	57.3529
Prps2	NM_026662	163786904	163820291	229.959	P	102	15.6863	49.0196	44.1176
Frmpd4	NM_001033330	163912082	163924604	14.3414	A	636	68.0818	69.6541	73.5849
Msl31	NM_010832	165093479	165111569	169.89	P	49	12.2449	46.9388	53.0612
Arhgap6	NM_009707	165234419	165740896	23.5258	A	1194	71.273	65.1591	79.4807
Hccs	NM_008222	165750798	165757240	547.605	P	25	20	36	36
Mid1	NM_010797	166364957	166428104	180.745	P	335	71.9403	65.6716	66.8657
