# Supplementary material for: A rapid passage through a two-active-X-chromosome state accompanies the switch of imprinted X-inactivation patterns in mouse trophoblast stem cells
Source: Epigenetics Chromatin. 2015 Dec 1;8:52. doi: 10.1186/s13072-015-0044-2 (PMC4665903; doi:10.1186/s13072-015-0044-2)
Supplement: Supplementary file 7 — 10.1186/s13072-015-0044-2 Single-cell RT-qPCR analysis in F3 parental cells, in cells of clones 1#C and 1#A after HAT removal and in cells of clones 3#C and 2#C both before and after HAT release. [file 13072_2015_44_MOESM7_ESM.xlsx]

## Sheet: add file 7
Additional file 7. Single-cell RT-qPCR analysis in F3 parental cells, in cells of clones 1#C and 1#A after HAT removal and in cells of clones 3#C and 2#C both before and after HAT release.
		Hprt1	Xist		Atp7a		Apool		Sh3bgrl		Cox7b		Hmgn5		Pgk1		Cdx2	Eomes	Nanog	Pou5f1	Rplp0	Gapdh	Hist2H2A
	[HAT]	XP	XP	XM	XP	XM	XP	XM	XP	XM	XP	XM	XP	XM	XP	XM				(Oct3/4)
F3_cell1	no	1.6079e-06	0.000237619	5.15864e-07	1.86653e-301	2.54533e-06	1.28257e-07	2.25739e-05	3.10479e-07	0.000106411	4.63326e-300	2.00057e-06	1.15473e-07	8.93128e-05	1.14944e-06	0.00044921	0.000147272	7.55477e-05	1.23845e-06	2.81598e-06	0.000535412	0.000227409	1.64507e-05
F3_cell2	no	2.89787e-07	0.000676813	1.72281e-06	5.01527e-08	2.72351e-05	2.32736e-07	3.44864e-05	9.79989e-07	0.000320759	4.63326e-300	3.33553e-06	2.39806e-06	0.000230167	1.34942e-06	0.000583349	0.000126549	0.000132299	1.86653e-301	1.86653e-301	0.000663987	0.000504766	1.86653e-301
F3_cell3	no	1.86653e-301	0.000472871	6.84394e-07	1.86653e-301	9.12479e-06	2.44584e-08	1.04164e-05	7.05029e-08	6.08359e-05	4.63326e-300	1.79818e-06	6.15824e-293	7.55802e-06	1.16306e-06	0.000121815	9.51166e-05	0.000108896	4.98423e-06	1.86653e-301	0.000818303	0.0002745	2.61864e-05
F3_cell4	no	1.20867e-07	0.000495864	1.34249e-06	1.86653e-301	5.62735e-06	1.2197e-07	1.30413e-05	2.84865e-07	0.000136742	4.63326e-300	3.05647e-06	1.06965e-07	9.55007e-05	4.14595e-06	0.000165159	7.386e-05	0.000146664	7.09071e-08	1.86653e-301	0.000370156	0.000253817	1.47852e-06
F3_cell5	no	1.86653e-301	0.000240867	7.9146e-07	3.82869e-07	8.69806e-06	8.92067e-08	1.61857e-05	1.04479e-07	9.17518e-05	4.63326e-300	1.58959e-06	3.62859e-06	4.41293e-05	6.66871e-07	0.000279713	7.24756e-05	0.000142941	4.30041e-06	1.86653e-301	0.000198644	0.000242491	1.86653e-301
F3_cell6	no	1.86653e-301	0.000179779	2.92804e-07	7.44068e-08	2.74453e-05	3.23706e-07	3.48619e-05	3.72895e-07	0.00014911	4.63326e-300	2.0343e-06	8.92717e-08	9.186e-05	6.47082e-07	0.000375592	6.75038e-05	4.54532e-05	1.86653e-301	1.86653e-301	0.000238291	0.000309702	7.95405e-08
F3_cell7	no	1.48495e-06	0.000145477	3.28053e-07	3.65489e-08	7.01367e-06	1.12683e-07	9.8397e-06	1.09729e-07	2.28548e-05	4.63326e-300	1.99545e-06	3.14813e-08	3.08346e-05	4.47569e-06	9.97683e-05	6.59199e-05	1.86653e-301	1.86653e-301	1.86653e-301	8.77973e-05	0.000178475	1.46454e-07
F3_cell8	no	1.55482e-06	0.000314654	5.00538e-07	1.86653e-301	7.23024e-06	7.60957e-08	2.28775e-05	6.90156e-07	0.000207856	4.63326e-300	3.07495e-06	9.23439e-08	0.000138176	3.30428e-07	0.000223254	6.14029e-05	0.000233527	1.09375e-05	1.86653e-301	0.00058983	0.000229197	1.2847e-06
F3_cell9	no	2.13016e-06	0.000169956	3.59677e-07	2.66358e-08	8.19436e-06	9.13851e-08	9.32303e-06	3.78223e-08	4.24129e-05	4.63326e-300	1.84357e-06	6.15824e-293	2.00027e-05	8.48904e-07	0.000309602	5.78495e-05	0.000110136	1.52439e-06	1.86653e-301	0.000823228	0.000181183	0.000292644
F3_cell10	no	1.86653e-301	0.000384317	7.94456e-07	1.10189e-06	3.85929e-06	4.60249e-08	8.19913e-06	7.018e-06	0.000155526	4.63326e-300	1.64117e-06	7.51098e-06	7.51644e-05	8.99072e-06	0.000128269	4.88227e-05	7.79164e-05	1.86653e-301	1.86653e-301	0.0001268	0.000116212	2.2434e-06
F3_cell11	no	2.13934e-06	0.00028991	6.93994e-07	1.86653e-301	7.06729e-06	6.16622e-08	1.70332e-05	3.08903e-07	0.000179227	3.90499e-08	3.47176e-06	1.69783e-07	0.000101754	3.28658e-06	0.000389095	4.77853e-05	0.000153967	4.95247e-06	1.86653e-301	0.000526191	0.000290983	2.20691e-06
F3_cell12	no	8.13995e-07	6.78002e-05	5.42922e-07	1.76608e-06	1.18112e-05	1.16584e-07	3.20544e-05	5.84767e-06	0.000204053	4.63326e-300	2.84171e-06	3.47005e-06	6.83977e-05	7.29342e-07	0.000313062	4.30514e-05	0.000107784	4.73303e-07	1.86653e-301	0.000392277	0.000243426	6.41876e-07
F3_cell13	no	1.31075e-06	0.00044174	6.43737e-07	1.86653e-301	7.44248e-06	7.76434e-08	2.10864e-05	2.58978e-07	0.000172256	4.63326e-300	2.2506e-06	2.17023e-07	0.000112637	9.44174e-07	0.000337933	4.17133e-05	4.96102e-05	1.86653e-301	1.86653e-301	0.000746375	0.000243694	3.03346e-05
F3_cell14	no	7.93467e-07	0.000293321	5.25095e-07	1.11498e-07	1.0043e-05	3.90916e-08	1.29102e-05	2.45136e-07	0.000117846	4.63326e-300	1.96574e-06	3.03152e-07	0.000159743	9.74719e-07	0.000337833	3.85857e-05	6.70595e-05	1.86653e-301	1.86653e-301	0.000617461	0.000174524	1.86653e-301
F3_cell15	no	9.47511e-07	0.000201706	2.83771e-07	2.34287e-08	1.24671e-05	2.87079e-08	8.7055e-06	5.63964e-07	9.7357e-05	4.63326e-300	2.7302e-06	6.15824e-293	3.42637e-05	1.15504e-06	0.000209918	3.41861e-05	6.33143e-05	1.86653e-301	1.86653e-301	0.000128737	0.000156763	1.86653e-301
F3_cell16	no	4.39787e-07	0.000197655	6.33604e-07	1.86653e-301	5.48602e-07	2.47788e-08	4.28328e-06	6.53156e-07	0.000124461	4.63326e-300	9.77319e-07	1.40752e-07	9.13124e-05	2.4506e-07	0.000129274	3.25346e-05	7.33811e-05	1.86653e-301	4.18211e-06	8.08941e-05	7.79196e-05	9.19868e-08
F3_cell17	no	7.86012e-07	0.000155559	3.01525e-07	1.86653e-301	2.48035e-06	2.84775e-08	1.05336e-05	1.51394e-07	0.000172718	4.63326e-300	1.9997e-06	2.41797e-07	0.000163941	1.90624e-07	0.000177716	2.88555e-05	0.000127385	4.86049e-06	1.61368e-06	0.000118793	0.000195842	6.58203e-07
F3_cell18	no	6.26506e-07	0.0007455	1.26235e-06	1.86653e-301	6.22632e-06	8.88796e-08	1.12346e-05	5.63585e-07	0.000220301	4.63326e-300	2.43992e-06	2.87008e-08	5.12906e-05	5.48522e-07	0.00017039	2.75998e-05	0.000192374	2.04377e-06	1.86653e-301	0.000197918	9.56641e-05	1.86653e-301
F3_cell19	no	2.34546e-06	0.000205291	5.98519e-07	2.05559e-08	1.49679e-06	1.86653e-301	2.86809e-06	2.45611e-06	8.05754e-05	4.63326e-300	1.59913e-06	1.6901e-06	8.26146e-05	9.93726e-08	0.000120945	2.29776e-05	8.47263e-05	1.86653e-301	1.86653e-301	8.56334e-05	7.63855e-05	2.6338e-06
F3_cell20	no	1.61064e-06	0.000491413	9.42676e-07	1.84897e-08	1.23837e-05	2.26039e-07	3.05862e-05	6.29803e-06	0.000223148	4.63326e-300	2.10574e-06	1.17419e-06	0.000304225	5.59911e-06	0.000616603	1.81038e-05	4.99245e-05	9.32002e-06	1.86653e-301	0.000464801	0.000391396	1.86653e-301
F3_cell21	no	1.69877e-06	0.000111599	1.20951e-07	1.86653e-301	1.86653e-301	4.87697e-08	4.80144e-06	7.19055e-08	6.4763e-05	4.63326e-300	9.90791e-07	1.29358e-07	8.42052e-05	1.52521e-06	5.38007e-05	1.62396e-05	3.98285e-05	1.86653e-301	1.86653e-301	2.44619e-05	6.20836e-05	5.52932e-07
F3_cell22	no	2.18866e-07	6.49054e-05	2.74611e-07	1.86653e-301	3.81093e-06	9.88182e-08	1.31824e-05	1.87288e-07	9.39663e-05	4.63326e-300	1.20608e-06	1.62073e-07	7.26607e-05	6.00587e-07	0.000139811	1.56433e-05	6.71895e-05	3.20912e-06	1.86653e-301	0.000262783	6.32124e-05	1.78786e-07
F3_cell23	no	2.82862e-06	0.000126898	1.59669e-07	1.42001e-06	7.89947e-06	7.21793e-08	1.05388e-05	2.894e-07	7.90217e-05	4.63326e-300	1.67822e-06	1.39442e-07	6.37159e-05	2.55791e-06	0.000234174	1.44042e-05	8.67815e-05	1.86653e-301	1.86653e-301	0.000832125	0.00018336	2.41903e-05
F3_cell24	no	6.31116e-07	0.000431778	7.47514e-07	3.05273e-08	9.64233e-06	1.13816e-07	2.18883e-05	5.82345e-07	0.000131715	5.07267e-08	3.66266e-06	4.01376e-06	0.000127872	1.32206e-06	0.000343221	1.34684e-05	0.000139204	6.34063e-06	1.86653e-301	0.000390523	0.000272037	1.86653e-301
F3_cell25	no	1.11896e-06	0.00021165	4.14014e-07	4.06498e-07	4.85897e-06	7.99169e-08	1.37606e-05	1.04641e-07	8.34341e-05	4.63326e-300	1.22253e-06	8.61384e-08	6.21043e-05	3.24463e-06	0.000256963	1.32867e-05	1.86653e-301	9.43384e-06	1.86653e-301	8.68645e-05	9.92107e-05	1.86653e-301
F3_cell26	no	1.11634e-07	9.84899e-06	1.86653e-301	1.86653e-301	5.04605e-06	7.90153e-08	9.38936e-06	1.05171e-07	0.000108198	4.63326e-300	1.07199e-06	2.86804e-06	9.79012e-05	2.93343e-07	0.000166307	1.26561e-05	3.83417e-05	4.72472e-06	1.86653e-301	5.98191e-05	9.66866e-05	1.86653e-301
F3_cell27	no	3.2641e-07	8.27998e-05	1.50081e-07	9.51559e-07	4.37609e-06	1.69064e-08	6.01476e-06	1.58272e-06	5.87174e-05	4.63326e-300	7.09209e-07	1.1521e-07	9.17671e-05	2.29064e-06	0.000172721	1.239e-05	2.58327e-05	1.86653e-301	1.86653e-301	3.35291e-05	9.30294e-05	1.86653e-301
F3_cell28	no	1.86653e-301	0.000347663	6.06298e-07	1.86653e-301	4.97e-06	3.70646e-08	8.41806e-06	1.47579e-06	8.82675e-05	4.63326e-300	1.91075e-06	1.37391e-07	5.25568e-05	5.75028e-06	0.000302726	1.13195e-05	5.82753e-05	2.37762e-06	1.86653e-301	0.000203201	0.000178139	8.49178e-06
F3_cell29	no	1.80468e-06	0.000197893	6.49858e-07	3.1593e-08	9.7953e-06	5.26606e-08	8.76629e-06	3.54525e-07	0.000143161	4.63326e-300	3.21011e-06	2.31301e-07	0.000133339	6.57712e-06	0.000195625	1.01555e-05	7.7996e-05	2.74869e-06	1.86653e-301	0.000264807	0.000185467	1.56115e-05
F3_cell30	no	1.86653e-301	0.000107138	2.22063e-07	1.86653e-301	8.83112e-06	1.99767e-08	1.12785e-05	3.04682e-06	0.000130023	4.63326e-300	7.43968e-07	5.49495e-08	5.1989e-05	5.70283e-07	0.000249378	1.00325e-05	1.86653e-301	6.1995e-06	1.86653e-301	0.000148004	0.000134643	2.10618e-05
F3_cell31	no	1.15096e-06	0.000102751	2.42612e-07	1.86653e-301	1.64487e-06	6.8566e-08	7.00337e-06	4.41068e-07	0.000206091	4.63326e-300	1.64307e-06	3.16934e-07	0.000203668	2.59777e-07	0.000131562	9.55165e-06	0.000145374	1.86653e-301	1.86653e-301	0.000427805	0.000113712	6.8683e-06
F3_cell32	no	2.1112e-06	2.91702e-05	2.01772e-07	1.86653e-301	1.7617e-06	3.69653e-08	4.43167e-06	1.62456e-288	6.65134e-05	4.63326e-300	7.56442e-07	6.69717e-08	7.74106e-05	3.6256e-07	7.97623e-05	9.23537e-06	3.51783e-05	1.86653e-301	1.86653e-301	2.81554e-05	3.24542e-05	1.86653e-301
F3_cell33	no	1.99444e-06	0.000154314	4.08853e-07	6.2309e-07	2.99375e-06	3.58587e-08	6.3855e-06	2.88922e-06	4.40066e-05	4.63326e-300	1.77763e-06	8.78903e-08	5.85402e-05	1.69836e-06	0.000192761	9.12654e-06	6.52412e-05	1.86653e-301	1.86653e-301	5.736e-05	6.2296e-05	1.06216e-07
F3_cell34	no	1.11749e-06	0.000252905	6.60899e-07	1.86653e-301	1.65422e-06	2.01712e-08	3.59265e-06	2.01497e-07	0.000131426	4.63326e-300	1.28973e-06	5.27617e-07	0.000120754	1.58056e-07	0.000111697	8.72918e-06	0.000176068	1.86653e-301	1.86653e-301	0.000149228	5.97825e-05	9.74808e-06
F3_cell35	no	1.72332e-06	0.000536995	1.07373e-06	2.64246e-08	8.05663e-06	9.41341e-08	1.81393e-05	4.74214e-06	0.000183398	4.63326e-300	9.31038e-07	9.86426e-08	0.00012556	2.42666e-06	0.000320303	8.55001e-06	0.000107284	8.02111e-06	1.86653e-301	9.84434e-05	0.00020744	1.86653e-301
F3_cell36	no	3.24384e-06	6.4414e-06	1.86653e-301	1.86653e-301	1.86653e-301	3.40921e-08	6.2877e-06	3.47816e-07	3.37038e-05	4.63326e-300	9.82487e-07	3.28418e-08	2.2223e-05	1.44462e-06	6.1506e-05	8.04468e-06	1.86653e-301	1.86653e-301	1.86653e-301	7.11642e-05	5.38336e-05	3.01645e-06
F3_cell37	no	2.39795e-06	0.000420813	7.05918e-07	1.86653e-301	4.26595e-07	3.2833e-08	4.22269e-06	3.50927e-08	2.76619e-05	4.63326e-300	1.21903e-06	6.15824e-293	2.37461e-06	1.67676e-06	0.000140331	6.90356e-06	1.86653e-301	1.86653e-301	5.82182e-06	6.47364e-05	9.05167e-05	7.37387e-06
F3_cell38	no	1.73889e-06	0.000291013	6.31954e-07	8.89927e-07	1.42964e-05	1.21158e-07	1.5718e-05	5.78143e-07	0.00010048	4.84179e-08	3.26205e-06	4.10165e-06	0.000116449	1.17936e-06	0.000421767	6.62119e-06	2.69296e-05	1.86653e-301	1.86653e-301	0.000431665	0.000241999	2.44371e-05
F3_cell39	no	2.35776e-06	2.3699e-05	4.4606e-08	1.86653e-301	1.96483e-06	1.1333e-07	5.21481e-06	3.76689e-06	1.28046e-05	4.63326e-300	3.20957e-07	6.15824e-293	1.99853e-05	1.02563e-07	2.35636e-05	5.46366e-06	1.48436e-05	1.86653e-301	1.86653e-301	8.59628e-05	3.27875e-05	1.78417e-05
F3_cell40	no	1.10327e-06	0.000106251	2.76794e-07	1.86653e-301	2.96591e-06	1.57188e-08	4.81233e-06	1.47564e-07	0.000115099	4.63326e-300	2.93404e-06	2.73335e-06	0.00014287	1.79545e-06	0.000139978	5.31382e-06	2.2126e-05	6.87607e-06	1.86653e-301	3.39492e-05	1.78512e-05	1.86653e-301
F3_cell41	no	3.52804e-06	0.000139158	1.58021e-07	2.04782e-08	4.38835e-06	1.30046e-07	1.58332e-05	2.83698e-07	0.000133911	4.63326e-300	1.10939e-06	7.88481e-08	5.62266e-05	3.54747e-07	0.000194733	5.27202e-06	8.37764e-05	2.30023e-06	1.86653e-301	0.00020373	8.10564e-05	2.58495e-05
F3_cell42	no	1.67946e-06	0.000238424	3.92804e-07	1.5391e-08	5.01175e-06	3.41232e-08	7.343e-06	8.33515e-08	0.000141231	4.63326e-300	1.98695e-06	9.33862e-08	9.71374e-05	3.72531e-07	0.000262941	5.1534e-06	1.61576e-05	1.86653e-301	1.86653e-301	7.42243e-05	0.000107841	1.19482e-06
F3_cell43	no	1.47275e-06	1.29614e-05	2.07717e-08	1.86653e-301	1.32185e-06	2.3421e-08	2.94624e-06	1.32168e-07	3.54756e-05	4.63326e-300	4.46282e-07	6.15824e-293	1.59666e-05	1.86653e-301	1.20755e-05	4.85631e-06	3.07549e-05	1.86653e-301	1.86653e-301	3.41774e-05	4.93505e-06	1.86653e-301
F3_cell44	no	2.57352e-06	3.92168e-05	1.13823e-07	2.39709e-08	2.5172e-06	3.1886e-08	1.14219e-05	2.73601e-07	0.000171346	4.63326e-300	1.36014e-06	1.64324e-07	0.000162044	3.36814e-07	0.000149332	4.61127e-06	7.53865e-05	2.04707e-06	1.86653e-301	0.000151755	8.85734e-05	1.86653e-301
F3_cell45	no	1.86653e-301	0.000310966	5.01148e-07	7.18845e-08	1.88013e-05	7.54669e-06	1.43819e-05	9.46969e-07	0.000114922	1.21225e-07	1.72102e-06	4.70577e-07	0.000141798	3.67653e-06	0.000408347	4.5529e-06	6.6468e-05	4.0372e-06	1.86653e-301	0.000173885	0.00023795	6.2956e-08
F3_cell46	no	1.67114e-06	0.000175532	6.27354e-07	2.03342e-08	2.90779e-06	4.80487e-08	4.32949e-06	1.00873e-07	4.06034e-05	4.63326e-300	1.264e-06	6.15824e-293	1.12211e-05	2.76237e-06	0.000153292	3.76129e-06	2.58533e-05	3.5467e-06	1.86653e-301	8.59319e-05	4.14315e-05	5.75194e-07
F3_cell47	no	1.17382e-06	0.000484188	8.3098e-07	1.51098e-08	6.16819e-06	1.47779e-07	2.04864e-05	2.97267e-07	0.000153448	4.63326e-300	2.25095e-06	8.80307e-08	4.89738e-05	3.37983e-07	0.000103372	2.77657e-06	6.42125e-05	3.6759e-06	1.86653e-301	0.000607139	0.00012001	1.86653e-301
F3_cell48	no	1.1509e-07	4.04809e-06	1.86653e-301	1.86653e-301	1.86653e-301	1.86653e-301	1.86653e-301	1.62456e-288	3.15552e-06	4.63326e-300	2.03012e-275	6.15824e-293	1.83738e-286	1.86653e-301	2.11076e-06	2.5988e-06	1.86653e-301	1.05243e-07	1.86653e-301	1.57715e-05	3.97317e-06	1.86653e-301
F3_cell49	no	1.86653e-301	0.00012624	1.97663e-07	3.43259e-08	9.12905e-06	7.25209e-08	7.09463e-06	1.55789e-07	0.000125607	4.63326e-300	1.23903e-06	2.78683e-07	0.000246556	2.65579e-07	0.000103119	2.48492e-06	6.41627e-05	1.75626e-06	1.86653e-301	6.68595e-05	5.32668e-05	1.86653e-301
F3_cell50	no	1.86653e-301	1.83188e-05	1.86653e-301	1.81275e-06	5.67871e-06	1.00596e-07	1.48516e-05	7.68988e-08	8.53968e-05	4.63326e-300	1.72847e-06	7.10644e-07	1.28842e-05	4.55317e-06	0.000161675	2.29007e-06	3.54788e-05	1.02221e-05	1.86653e-301	0.000377791	0.000199472	1.86653e-301
F3_cell51	no	1.3612e-06	3.4422e-05	3.1521e-08	1.86653e-301	1.86653e-301	1.86653e-301	1.51666e-06	1.62456e-288	1.85435e-05	4.63326e-300	3.40381e-07	5.06013e-08	2.49481e-05	1.96057e-07	6.39256e-05	2.01302e-06	1.86653e-301	1.86653e-301	1.86653e-301	3.11829e-05	3.63235e-05	1.86653e-301
F3_cell52	no	2.70785e-06	1.65991e-05	2.52639e-06	1.86653e-301	1.86653e-301	1.86653e-301	1.86653e-301	1.62456e-288	1.19501e-06	4.63326e-300	1.62269e-07	6.15824e-293	1.83738e-286	5.64594e-08	4.48986e-06	1.55601e-06	1.86653e-301	1.86653e-301	3.63499e-06	3.0777e-05	1.34101e-05	1.86653e-301
F3_cell53	no	1.86653e-301	1.86653e-301	1.86653e-301	1.86653e-301	2.46129e-06	2.42742e-08	2.5519e-06	4.59509e-08	1.09246e-05	4.63326e-300	5.31766e-07	6.15824e-293	2.53129e-06	1.07995e-07	3.28832e-05	1.22323e-06	2.01329e-05	1.86653e-301	1.86653e-301	3.64808e-05	1.51315e-05	1.70413e-06
F3_cell54	no	1.43915e-06	1.81756e-05	1.78327e-08	1.86653e-301	1.86653e-301	1.86653e-301	1.96921e-06	2.75612e-07	4.6471e-05	4.63326e-300	6.25956e-07	5.2041e-08	3.06595e-05	3.62495e-08	2.03185e-05	1.218e-06	1.4122e-05	1.86653e-301	1.86653e-301	9.96637e-05	3.15721e-05	1.86653e-301
F3_cell55	no	3.22429e-07	2.7206e-07	1.86653e-301	1.86653e-301	1.86653e-301	1.86653e-301	4.83065e-07	1.62456e-288	1.1297e-06	4.63326e-300	2.03012e-275	6.15824e-293	9.25321e-06	1.86653e-301	1.07265e-05	1.13979e-06	1.86653e-301	2.95732e-06	1.86653e-301	1.38614e-05	9.00387e-06	1.86653e-301
F3_cell56	no	2.7476e-06	7.71857e-06	2.21576e-08	1.86653e-301	1.86653e-301	1.86653e-301	5.4047e-06	6.24222e-08	3.29167e-05	4.63326e-300	1.46435e-07	6.15824e-293	1.60329e-05	4.70504e-08	5.44929e-05	1.13051e-06	1.86653e-301	3.02992e-06	1.86653e-301	9.21639e-05	4.60042e-05	2.00048e-06
F3_cell57	no	7.98162e-08	1.86653e-301	1.86653e-301	2.92016e-07	1.86653e-301	1.86653e-301	1.86653e-301	1.62456e-288	7.97772e-296	4.63326e-300	2.96284e-07	6.15824e-293	1.83738e-286	1.86653e-301	4.63261e-06	7.90783e-07	1.15108e-05	1.86653e-301	1.86653e-301	1.6943e-05	1.21839e-05	1.86653e-301
F3_cell58	no	1.86653e-301	3.26505e-05	2.59933e-08	1.1036e-07	7.6988e-06	5.57877e-08	8.10163e-06	4.26501e-07	0.000141666	4.63326e-300	1.5279e-06	6.35699e-08	0.000125833	4.31033e-07	0.000146477	6.19575e-07	0.000102121	1.86653e-301	1.86653e-301	0.000379095	0.000144058	4.69999e-05
F3_cell59	no	1.25346e-06	1.15818e-05	2.20821e-08	1.86653e-301	1.86653e-301	1.86653e-301	1.86653e-301	1.62456e-288	9.39672e-06	4.63326e-300	2.38696e-07	6.15824e-293	1.83738e-286	5.56088e-08	3.10869e-05	5.31024e-07	3.78595e-06	1.86653e-301	1.86653e-301	2.3689e-05	3.56531e-05	2.15658e-07
F3_cell60	no	1.86653e-301	3.74646e-05	7.99545e-08	1.86653e-301	8.07987e-07	1.86653e-301	1.1831e-06	1.23829e-07	2.12816e-05	4.63326e-300	7.32281e-08	6.15824e-293	5.70983e-06	1.86653e-301	5.61419e-06	2.2801e-07	2.22856e-06	1.86653e-301	1.46391e-06	5.33105e-05	1.57633e-05	6.33591e-05
F3_cell61	no	2.21371e-06	5.72241e-05	1.36313e-07	7.15029e-07	9.35028e-07	1.86653e-301	1.4816e-06	7.39871e-08	3.46518e-05	4.63326e-300	5.08973e-07	5.05548e-08	2.64764e-05	2.01442e-06	4.09646e-05	4.86301e-08	2.76184e-05	2.04462e-06	1.86653e-301	2.01406e-05	3.2709e-05	1.86653e-301
F3_cell62	no	1.86653e-301	4.00137e-05	7.61173e-08	1.86653e-301	5.95229e-07	2.76901e-08	3.71065e-06	4.89236e-07	5.76157e-05	4.63326e-300	1.3753e-06	1.46774e-07	8.33966e-05	9.04742e-08	6.33526e-05	1.86653e-301	4.12289e-05	1.86653e-301	1.86653e-301	9.64675e-05	7.42173e-05	1.07561e-05
F3_cell63	no	1.86653e-301	0.000388693	8.65161e-07	1.86653e-301	7.24853e-06	2.84328e-08	7.41199e-06	2.64285e-07	4.8145e-05	4.63326e-300	7.31611e-07	3.49356e-08	3.48228e-05	4.01052e-06	0.000134129	1.86653e-301	2.89426e-05	2.71235e-06	1.86653e-301	0.000148138	9.75169e-05	4.59347e-06
F3_cell64	no	3.96957e-07	2.44036e-05	3.4804e-08	5.56748e-08	1.23597e-06	1.62418e-08	5.22004e-06	1.62456e-288	7.14047e-06	1.70198e-08	6.02089e-07	6.15824e-293	2.10573e-05	3.55147e-08	3.7924e-05	1.86653e-301	2.51728e-05	1.86653e-301	1.86653e-301	2.01977e-05	1.52626e-05	1.69834e-06
F3_cell65	no	1.06613e-06	7.15347e-05	1.07602e-07	1.86653e-301	1.86653e-301	1.86653e-301	3.3038e-06	1.62456e-288	1.52919e-05	4.63326e-300	8.23549e-07	6.15824e-293	2.09538e-05	9.90369e-08	5.63504e-05	1.86653e-301	1.77921e-05	2.51869e-06	1.86653e-301	3.32865e-05	3.67235e-05	7.14098e-07
F3_cell66	no	2.01226e-07	6.84109e-06	1.86653e-301	1.86653e-301	1.86653e-301	1.86653e-301	1.86653e-301	6.97565e-08	1.03398e-05	4.63326e-300	4.48532e-07	6.15824e-293	3.65889e-06	7.48306e-08	1.27988e-05	1.86653e-301	1.16342e-05	1.86653e-301	1.86653e-301	4.50509e-05	1.21142e-05	1.86653e-301
3#C_cell1	Yes	1.86653e-301	8.36623e-05	2.64426e-07	4.9297e-08	4.61813e-06	4.35273e-08	1.09555e-05	3.00188e-08	8.20266e-06	5.53103e-07	4.62996e-06	1.10744e-07	5.37697e-05	5.14343e-05	0.000396281	1.35372e-05	0.000103307	1.86653e-301	1.86653e-301	0.00188402	0.000585914	1.00829e-05
3#C_cell2	Yes	7.94334e-05	4.0343e-06	4.77116e-296	1.20393e-05	1.33724e-05	2.86942e-05	4.79393e-05	0.000124111	0.000604046	2.88246e-06	3.81375e-06	0.00029016	0.000582503	0.000346812	0.000361211	2.88996e-05	0.000334816	1.86653e-301	1.86653e-301	0.000968144	0.000877839	0.000171038
3#C_cell3	Yes	7.39817e-05	3.40413e-06	2.97356e-07	1.42866e-05	1.63827e-05	1.06433e-05	2.70834e-05	1.81248e-05	0.000134276	2.21966e-06	8.62877e-06	3.84092e-05	8.63896e-05	0.000227806	0.000183914	5.60761e-05	0.000122606	1.86653e-301	1.86653e-301	0.00118632	0.000318098	1.93074e-06
3#C_cell4	Yes	9.16398e-05	2.41013e-06	4.15289e-07	1.04388e-05	1.11576e-05	1.08205e-05	4.79797e-05	0.000135773	0.000413323	1.73133e-06	3.09085e-06	0.000215579	0.00038635	0.000473642	0.000486711	2.74439e-05	3.12243e-05	5.51515e-06	1.86653e-301	0.000295637	0.000296549	1.86653e-301
3#C_cell5	Yes	0.000176969	3.30635e-07	5.38392e-07	1.15554e-05	1.10216e-05	4.65092e-05	9.90904e-05	0.000202381	0.00090118	2.44064e-06	4.97038e-06	0.000224388	0.000422874	0.000695071	0.000831251	7.13135e-05	0.000328213	2.74282e-05	1.83289e-05	0.000833832	0.000537434	0.0002399
3#C_cell6	Yes	7.52293e-05	1.83937e-07	4.77116e-296	1.68641e-05	1.2013e-05	2.09189e-05	5.2102e-05	0.000242473	0.000829564	3.02695e-06	6.63124e-06	0.000269132	0.000639981	0.000355528	0.000371956	1.90801e-05	0.000152775	4.28427e-06	1.86653e-301	0.000692415	0.000497367	0.000317864
3#C_cell7	Yes	1.0299e-05	1.56435e-07	4.77116e-296	1.86653e-301	1.86653e-301	1.31117e-06	6.98283e-08	4.27293e-06	9.5415e-06	7.35927e-08	1.60107e-07	5.00745e-05	7.56203e-05	5.0617e-05	4.2637e-05	7.07569e-06	2.12595e-05	8.96688e-07	1.86653e-301	0.000677372	0.000567936	1.69916e-05
3#C_cell8	Yes	5.30441e-05	1.4213e-07	4.77116e-296	1.54395e-05	8.79864e-06	1.04783e-05	5.22787e-05	6.44791e-05	0.00037059	7.32262e-07	2.16053e-06	5.39951e-05	0.000161627	0.000182504	0.000181903	4.98965e-06	9.80323e-05	1.03618e-05	8.44206e-06	0.00101053	0.000820557	0.000191128
3#C_cell9	Yes	1.86653e-301	9.66056e-08	7.3473e-07	6.61426e-07	1.86653e-301	1.86653e-301	1.55337e-279	1.86653e-301	1.86653e-301	7.31434e-296	1.50493e-276	8.07386e-300	1.29924e-276	1.64908e-06	3.5265e-299	1.86653e-301	4.19994e-06	6.01029e-06	1.86653e-301	0.00116493	0.00084484	1.86653e-301
3#C_cell10	Yes	1.07628e-05	6.87386e-08	4.77116e-296	1.86653e-301	5.14913e-07	1.86653e-301	1.11715e-05	3.92239e-07	0.000167805	7.31434e-296	7.51651e-06	5.87021e-08	0.000108694	1.85148e-07	9.18585e-05	8.34054e-06	0.000164903	1.12024e-05	1.86653e-301	0.000416196	0.000267808	9.85187e-05
3#C_cell11	Yes	4.22739e-05	5.84574e-08	2.51943e-07	3.29141e-06	5.3941e-06	3.63376e-06	1.81548e-05	6.79482e-05	0.000304151	1.76212e-06	2.49741e-06	0.000146902	0.000214646	0.000116498	0.000153237	5.50185e-06	7.17839e-05	3.41252e-06	1.86653e-301	0.00170137	0.000862751	0.000283516
3#C_cell12	Yes	3.63821e-05	1.86653e-301	4.77116e-296	6.81646e-06	1.17091e-05	1.66776e-05	3.77058e-05	3.80434e-06	6.29508e-05	1.71629e-06	3.75802e-06	1.87529e-05	4.5304e-05	0.000139059	0.000120861	4.32564e-05	0.000184915	8.51788e-06	1.86653e-301	0.000467772	0.000263235	4.29453e-05
3#C_cell13	Yes	1.90788e-05	1.86653e-301	4.77116e-296	1.66959e-05	5.20307e-06	1.0227e-05	1.49226e-05	0.000114844	0.000239669	6.58941e-07	2.68727e-06	0.000105251	0.000239287	0.000166059	0.000152174	1.16413e-05	0.000207425	9.67217e-06	1.86653e-301	0.000459207	0.000241878	9.42937e-06
3#C_cell14	Yes	3.55129e-05	1.86653e-301	4.77116e-296	9.38134e-06	1.70409e-06	7.20465e-06	1.88853e-05	1.45632e-05	2.64381e-05	1.51297e-06	3.35951e-06	2.03948e-05	4.59456e-05	0.000144847	0.000197175	6.55954e-06	7.22289e-05	3.69726e-06	1.86653e-301	0.000204678	0.000448074	1.86653e-301
3#C_cell15	Yes	1.42502e-05	1.86653e-301	4.77116e-296	1.86653e-301	1.86653e-301	1.86653e-301	2.88748e-06	3.54287e-06	7.95264e-06	4.35035e-07	2.96925e-07	2.20397e-06	9.68821e-06	4.54343e-05	4.65768e-05	4.60319e-06	1.90051e-05	4.02324e-06	1.86653e-301	0.000391286	0.00026347	1.86653e-301
3#C_cell16	Yes	2.10816e-06	1.86653e-301	4.77116e-296	3.71863e-06	1.86653e-301	2.07686e-08	4.62055e-06	8.72493e-07	4.04017e-06	3.41044e-07	1.86879e-06	8.07386e-300	1.15922e-05	5.45269e-05	6.2976e-05	3.22748e-06	1.86653e-301	3.65501e-06	1.86653e-301	0.00072799	0.000567983	0.000219242
3#C_cell17	Yes	1.31755e-06	1.86653e-301	3.59272e-08	1.36777e-07	2.26766e-07	1.54567e-07	8.2529e-07	2.75626e-06	6.43566e-06	4.48941e-06	8.73031e-06	5.22142e-06	1.09835e-05	8.26768e-06	8.81765e-06	2.03224e-06	1.5113e-05	6.70772e-07	1.86653e-301	0.000719425	0.00046402	0.000370041
3#C_cell18	Yes	1.10819e-05	1.86653e-301	4.77116e-296	1.86653e-301	1.86653e-301	1.86653e-301	7.9433e-06	4.25808e-08	4.20799e-05	7.31434e-296	1.65126e-06	8.38633e-08	4.7734e-05	1.60465e-08	5.50124e-05	9.42817e-07	1.23976e-05	3.74466e-06	1.86653e-301	0.00166551	0.000555382	6.52682e-06
3#C_cell19	Yes	5.36592e-07	1.86653e-301	4.77116e-296	2.24471e-07	1.86653e-301	1.94151e-08	1.656e-07	8.16385e-07	2.8234e-06	1.56242e-06	3.71965e-06	9.3708e-07	7.46206e-06	1.96383e-06	1.60001e-06	1.75281e-07	3.30129e-06	1.86653e-301	1.86653e-301	0.00036441	0.000173003	6.56693e-06
3#C_cell20	Yes	0.000108183	2.75677e-07	2.75158e-08	7.85165e-06	7.92343e-06	1.29076e-05	1.32556e-05	0.00014101	0.000646447	3.43809e-06	4.25189e-06	0.000220835	0.00027938	0.00047834	0.000420539	0.00024458	0.000250827	6.11297e-06	1.86653e-301	0.000207726	0.000381172	1.35194e-06
3#C_cell21	Yes	0.000141327	3.76547e-08	1.06503e-07	3.06554e-06	2.47859e-05	7.1837e-06	2.04934e-05	7.47359e-05	0.00089079	2.04527e-06	1.23303e-05	5.56044e-05	0.000396763	0.000194788	0.000595838	0.000218177	0.000499723	6.12854e-06	1.86653e-301	0.000378584	0.000359091	6.61964e-05
3#C_cell22	Yes	0.000190999	1.86653e-301	1.86653e-301	1.28169e-05	6.24991e-06	1.82086e-05	8.18376e-06	0.000237011	0.000623137	3.40381e-06	3.98453e-06	0.000222974	0.000369772	0.000557467	0.000451141	0.000160679	0.0004713	1.86653e-301	1.86653e-301	0.00112918	0.000546194	0.000243908
3#C_cell23	Yes	5.99712e-05	1.86653e-301	1.86653e-301	2.64088e-05	9.90993e-06	1.22719e-05	1.60082e-05	0.000175771	0.000915675	3.88289e-06	3.70143e-06	0.000239139	0.000487361	0.000332215	0.000262595	0.000137856	0.000151147	1.86653e-301	1.86653e-301	0.000296525	0.000347689	9.72738e-06
3#C_cell24	Yes	7.66333e-05	1.86653e-301	3.22147e-08	1.0364e-05	1.09444e-05	1.50386e-05	8.29578e-06	1.8425e-05	5.51286e-05	2.4872e-06	3.63148e-06	7.70074e-06	2.21772e-05	0.000175841	0.000128209	8.11984e-05	3.78945e-05	9.8183e-06	1.86653e-301	0.000538894	0.00029453	0.000108167
3#C_cell25	Yes	5.98221e-05	1.05169e-07	2.54145e-07	1.05805e-05	7.59978e-06	1.80302e-05	2.56585e-06	8.91286e-05	0.000403888	3.40602e-06	3.74472e-06	0.000121646	0.000215981	0.000371643	0.000280216	7.63654e-05	0.000147599	9.148e-07	1.86653e-301	0.00153883	0.000346287	6.59885e-05
3#C_cell26	Yes	6.75002e-05	2.96278e-06	1.8615e-06	9.48664e-06	1.72786e-05	2.04686e-05	1.98056e-05	0.000110429	0.000667763	3.24634e-06	5.01671e-06	0.000130526	0.000331815	0.000310034	0.000266038	6.9782e-05	0.000213003	5.62168e-06	1.86653e-301	0.000623161	0.000536485	1.88128e-07
3#C_cell27	Yes	4.11958e-05	1.77158e-07	3.16178e-07	9.90915e-06	1.00098e-05	2.14103e-05	7.7315e-06	4.53292e-05	0.000171639	3.17852e-06	3.14212e-06	0.000113844	0.000146361	0.000165352	5.67274e-05	6.9741e-05	0.000122126	6.52134e-06	1.86653e-301	0.000635015	0.000581945	0.00013973
3#C_cell28	Yes	7.79774e-05	1.86653e-301	2.12002e-08	1.0183e-05	1.13621e-05	8.53173e-06	7.80194e-06	5.37915e-05	0.000256711	2.85193e-06	4.16383e-06	0.000194273	0.000290869	0.000341645	0.000187458	6.82035e-05	8.07571e-05	9.21515e-08	1.86653e-301	0.000223794	0.00035341	1.86653e-301
3#C_cell29	Yes	4.34778e-05	1.86653e-301	1.86653e-301	9.23642e-06	5.14183e-06	9.60764e-06	7.73835e-06	9.25129e-05	0.000349677	1.80615e-06	1.83851e-06	5.45433e-05	7.54706e-05	0.000143512	0.000106016	6.5318e-05	7.86056e-05	1.86653e-301	1.86653e-301	0.0010096	0.000338725	0.000277673
3#C_cell30	Yes	9.77557e-05	1.95902e-07	1.86653e-301	1.78111e-05	1.60956e-05	1.33927e-05	1.61556e-05	8.82026e-05	0.000291452	3.33215e-06	5.47641e-06	0.000140414	0.000336291	0.000420755	0.000388799	6.37554e-05	0.000192555	3.45924e-06	1.86653e-301	0.000706171	0.000311025	1.69125e-05
3#C_cell31	Yes	4.52557e-05	1.86653e-301	2.21114e-07	1.86653e-301	1.86653e-301	1.86653e-301	3.00883e-06	1.74522e-07	0.000244888	1.86653e-301	2.20913e-06	3.56922e-07	0.000122807	3.47894e-07	7.61836e-05	6.20154e-05	0.000123566	5.8066e-08	1.86653e-301	0.00011658	7.26582e-06	1.86653e-301
3#C_cell32	Yes	8.51339e-05	1.86653e-301	1.86653e-301	1.91004e-05	1.8033e-05	4.98371e-06	2.25234e-06	2.20873e-05	0.00012363	2.24227e-06	4.08419e-06	2.39127e-05	4.4959e-05	0.000396695	0.000268274	5.81712e-05	7.6328e-05	4.59615e-06	1.86653e-301	0.000359311	0.000194707	0.000136569
3#C_cell33	Yes	0.000120842	1.86653e-301	1.86653e-301	3.94116e-05	1.20885e-05	1.31802e-05	6.79646e-06	0.000171217	0.000635077	3.02352e-06	4.62729e-06	0.00036774	0.000455842	0.000542112	0.000431501	5.49313e-05	0.00017847	8.62007e-06	1.86653e-301	0.000378017	0.000335505	0.000144224
3#C_cell34	Yes	5.32474e-05	1.86653e-301	1.74586e-06	4.94836e-06	4.54929e-06	4.883e-06	9.39021e-06	2.53658e-05	9.88248e-05	2.0403e-06	1.94532e-06	7.99953e-05	6.29458e-05	0.000132439	0.0001026	4.67937e-05	0.000208121	1.86653e-301	1.86653e-301	0.000449706	0.00037465	1.93035e-05
3#C_cell35	Yes	3.73792e-05	1.11381e-07	1.86653e-301	1.52836e-05	1.52215e-05	8.05206e-06	6.79514e-06	0.000138241	0.000625726	1.48764e-06	1.95799e-06	0.000224864	0.000397338	0.000294771	0.000266352	4.54776e-05	0.0002674	1.86653e-301	1.86653e-301	0.000546981	0.000198299	3.55765e-05
3#C_cell36	Yes	0.000100098	2.73834e-06	2.32247e-07	2.5951e-05	2.39529e-05	1.82885e-05	8.41753e-06	0.000157316	0.000774901	3.32326e-06	5.12628e-06	0.00019993	0.00023372	0.00045278	0.00034883	3.86422e-05	0.000233527	5.60441e-06	1.86653e-301	0.000542928	0.000389673	0.000126757
3#C_cell37	Yes	5.88805e-05	3.80092e-08	1.86653e-301	3.95892e-06	4.45683e-06	1.05213e-06	2.66617e-06	4.44787e-05	0.000269498	9.68004e-07	2.16708e-06	1.84826e-05	0.000115363	0.000165275	9.7312e-05	3.47866e-05	1.81733e-05	2.23991e-07	1.1171e-07	0.000656828	0.000471922	0.000104372
3#C_cell38	Yes	9.44909e-05	7.24398e-08	1.86653e-301	3.82908e-06	1.50108e-05	1.47125e-05	9.89375e-06	7.24356e-05	0.000309322	3.7481e-06	5.34879e-06	7.39374e-05	0.000154624	0.000506838	0.000374399	3.42726e-05	0.000101735	1.1244e-05	1.86653e-301	0.00021805	0.000140974	1.09403e-06
3#C_cell39	Yes	2.14647e-05	1.86653e-301	1.39803e-07	1.06729e-05	1.94777e-06	1.6194e-05	4.79389e-06	8.93864e-05	0.000446109	1.36975e-06	1.44894e-06	0.0001048	0.000196997	0.000210853	0.000205632	3.28374e-05	0.000113519	7.55425e-08	1.86653e-301	0.000492784	0.000249809	6.02271e-05
3#C_cell40	Yes	9.90199e-05	3.24443e-07	1.86653e-301	4.30348e-06	8.04434e-06	7.69503e-06	1.20103e-05	5.10362e-05	0.000173995	2.07148e-06	3.38502e-06	6.49087e-05	9.51712e-05	0.000404523	0.00029969	2.85452e-05	0.000125901	1.86653e-301	7.47548e-07	0.000398862	0.00012371	8.21785e-06
3#C_cell41	Yes	8.84879e-05	4.51366e-08	1.86653e-301	9.85422e-06	1.93736e-05	1.28763e-05	1.91154e-05	4.84191e-05	0.000205884	4.44112e-06	5.58668e-06	5.63853e-05	4.66508e-05	0.000459611	0.000319486	2.46588e-05	6.41942e-06	3.00297e-06	1.86653e-301	0.000231093	0.00021794	2.06093e-06
3#C_cell42	Yes	5.45001e-05	1.86653e-301	1.86653e-301	1.41467e-05	9.00883e-06	2.47818e-05	2.29629e-05	9.69798e-05	0.000432546	1.68755e-06	2.90477e-06	7.81178e-05	8.56489e-05	0.000268459	0.000203832	2.40507e-05	4.62272e-05	4.89423e-06	1.86653e-301	0.000546238	0.000587652	6.97838e-06
3#C_cell43	Yes	0.000102906	2.09054e-07	1.86653e-301	2.12984e-05	1.32094e-05	1.60795e-05	6.32509e-06	4.9075e-05	0.000387811	2.28994e-06	4.84186e-06	0.000214399	0.000365452	0.000469617	0.000334968	2.37085e-05	0.000138826	1.86653e-301	1.86653e-301	0.000581416	0.000357205	1.27234e-05
3#C_cell44	Yes	2.45105e-05	1.86653e-301	1.86653e-301	2.09967e-06	6.38093e-06	5.41802e-06	1.10998e-06	2.82499e-05	0.000142165	3.38028e-07	4.56278e-07	4.89287e-05	0.000109528	9.78494e-05	7.6922e-05	2.30779e-05	4.08833e-05	1.86653e-301	1.86653e-301	0.000410861	0.000389082	5.83525e-05
3#C_cell45	Yes	5.75647e-05	1.86653e-301	2.79931e-08	1.3436e-05	7.31067e-06	8.86974e-06	9.9287e-06	4.71207e-05	0.000273094	1.48489e-06	2.21326e-06	3.67645e-05	6.76906e-05	0.000141098	8.50172e-05	2.22002e-05	3.41324e-05	4.15278e-07	1.86653e-301	0.000517976	0.000322826	8.06467e-06
3#C_cell46	Yes	9.79271e-05	2.28926e-07	4.81777e-07	2.98409e-08	1.59644e-05	1.86653e-301	4.32132e-06	5.60826e-07	0.000315714	1.86653e-301	3.98959e-06	9.52096e-08	7.72389e-05	2.52028e-06	0.000145915	1.66921e-05	6.89464e-06	3.24399e-06	1.86653e-301	0.000243496	0.000220765	1.10337e-06
3#C_cell47	Yes	1.26533e-05	1.25349e-07	1.86653e-301	1.12653e-06	2.31822e-06	6.7424e-06	4.53282e-06	1.87595e-05	8.39106e-05	1.10699e-06	1.23543e-06	3.32064e-05	3.61293e-05	0.000107169	5.80867e-05	1.48035e-05	4.47349e-05	1.86653e-301	1.86653e-301	0.000330677	0.000281783	1.86653e-301
3#C_cell48	Yes	1.69744e-05	1.86653e-301	1.86653e-301	1.86653e-301	1.83605e-06	1.65177e-08	1.20439e-06	6.54588e-08	0.000116593	1.86653e-301	7.32717e-07	1.57356e-07	7.70001e-05	1.19784e-07	5.55068e-05	1.46696e-05	3.93785e-05	1.57623e-06	1.86653e-301	0.000220837	0.000122968	5.80001e-07
3#C_cell49	Yes	7.47876e-05	1.84768e-07	4.83747e-07	1.20931e-05	1.04456e-05	2.50663e-06	8.14055e-06	0.00010883	0.000347219	2.29324e-06	2.65227e-06	0.000250278	0.000259443	0.0001644	0.000113957	1.40772e-05	9.17042e-05	2.78063e-07	1.86653e-301	0.000425555	0.000489923	0.000262661
3#C_cell50	Yes	4.23726e-05	7.38499e-08	1.86653e-301	1.86653e-301	7.99042e-06	4.08435e-08	5.18279e-07	1.69785e-07	0.0002676	1.86653e-301	4.08004e-06	2.04618e-07	0.000114806	7.77188e-07	0.000223109	1.22169e-05	6.26802e-05	2.20762e-06	1.86653e-301	0.000184139	0.00019263	5.43373e-06
3#C_cell51	Yes	3.6075e-05	1.86653e-301	1.86653e-301	1.86653e-301	1.93824e-06	3.37862e-08	4.16955e-06	5.43756e-08	0.000167764	1.86653e-301	2.18186e-06	2.41927e-07	5.8387e-05	2.06133e-06	8.90087e-05	1.14735e-05	8.70214e-05	2.82839e-08	1.86653e-301	0.00122442	0.00054939	6.51824e-05
3#C_cell52	Yes	4.06843e-05	1.86653e-301	1.86653e-301	8.05404e-06	6.28913e-06	4.71998e-08	3.94938e-06	3.20096e-05	0.00012919	1.36734e-06	1.31962e-06	3.32878e-05	5.98918e-05	8.22915e-05	7.82853e-05	1.12877e-05	4.21201e-06	2.97169e-06	3.46484e-06	0.000716209	0.000301541	3.81577e-05
3#C_cell53	Yes	6.28944e-05	1.86653e-301	1.86653e-301	1.27282e-05	7.75505e-06	1.20155e-05	1.31475e-05	2.96895e-05	0.000138841	2.98633e-06	4.45157e-06	4.68607e-05	8.61112e-05	0.000380396	0.000318836	1.04182e-05	3.25279e-07	1.86653e-301	1.86653e-301	8.05675e-05	0.000238499	1.86653e-301
3#C_cell54	Yes	6.83962e-05	1.86653e-301	1.86653e-301	2.45002e-05	4.27492e-05	1.50525e-05	1.31058e-05	2.65234e-05	0.000121939	2.79482e-06	3.30842e-06	5.51134e-06	1.32562e-05	0.000195125	0.000152677	9.58415e-06	1.81441e-06	1.13901e-05	1.86653e-301	1.62803e-05	9.2622e-05	1.86653e-301
3#C_cell55	Yes	5.44083e-05	1.86653e-301	1.86653e-301	1.51048e-05	6.20556e-06	2.62079e-06	1.63179e-06	0.000126097	0.000455675	2.5567e-06	1.87289e-06	0.000104009	0.000151057	0.000276541	0.000232247	9.29797e-06	4.78279e-05	2.24392e-07	1.86653e-301	2.50985e-05	5.04078e-05	1.86653e-301
3#C_cell56	Yes	1.33061e-05	1.86653e-301	1.86653e-301	3.91691e-06	1.93718e-06	5.1243e-06	4.39545e-06	1.33741e-05	9.10326e-05	5.67833e-07	1.25557e-06	5.37594e-05	5.74191e-05	0.000101573	8.33742e-05	8.06204e-06	6.93317e-05	1.86653e-301	1.86653e-301	8.75562e-05	3.62882e-05	3.33019e-07
3#C_cell57	Yes	9.23813e-06	4.23007e-08	3.06023e-08	1.86653e-301	2.62809e-06	1.08823e-06	2.3563e-06	3.66292e-06	4.71134e-05	1.97757e-07	6.11516e-07	7.43767e-06	1.8541e-05	5.3743e-05	3.49857e-05	7.92127e-06	1.83645e-05	1.86653e-301	1.86653e-301	0.000140063	9.27402e-05	2.44962e-05
3#C_cell58	Yes	1.61245e-05	3.29888e-08	1.86653e-301	1.45832e-06	8.72244e-07	1.92247e-08	4.11499e-06	3.01399e-05	0.000116969	9.84656e-07	8.21008e-07	4.14662e-05	7.60246e-05	6.07259e-05	4.46848e-05	5.85024e-06	2.47573e-05	1.86653e-301	1.86653e-301	0.000111993	5.95436e-05	5.38438e-06
3#C_cell59	Yes	5.13351e-05	1.86653e-301	1.86653e-301	2.31835e-06	2.30929e-06	7.35387e-06	1.18858e-05	6.71226e-05	0.000298637	2.14294e-06	2.20324e-06	4.07712e-05	0.000109762	0.000139829	8.55192e-05	4.74331e-06	1.01854e-05	5.56218e-08	1.86653e-301	9.74894e-06	6.00375e-05	1.86653e-301
3#C_cell60	Yes	4.41818e-05	4.47265e-08	1.86653e-301	3.67063e-06	1.75647e-06	1.1511e-05	1.54737e-05	6.69435e-05	0.000255715	1.69293e-06	2.17124e-06	0.000198258	0.000254786	0.000124566	8.63987e-05	4.07721e-06	2.1455e-05	1.86653e-301	1.86653e-301	0.0001527	7.69753e-05	1.78787e-05
3#C_cell61	Yes	4.42742e-06	7.74948e-08	1.86653e-301	1.86653e-301	1.86653e-301	1.13833e-06	2.59337e-06	8.73471e-06	3.9732e-05	2.46661e-07	7.27e-07	5.23178e-06	1.03585e-05	2.31636e-05	1.65709e-05	4.07492e-06	9.04199e-06	1.86653e-301	1.86653e-301	0.000312503	0.000168571	3.3739e-06
3#C_cell62	Yes	4.88111e-06	1.01307e-07	1.86653e-301	1.86653e-301	1.86653e-301	6.29858e-07	2.48365e-06	1.51102e-06	2.85291e-06	1.08849e-07	5.2105e-07	2.79581e-06	2.48488e-06	2.67984e-05	1.80603e-05	3.99212e-06	1.86653e-301	1.88365e-06	1.86653e-301	9.8688e-05	4.65357e-05	8.46499e-06
3#C_cell63	Yes	4.027e-06	3.53734e-08	1.86653e-301	1.86653e-301	1.86653e-301	1.86653e-301	1.86653e-301	2.05104e-08	4.17296e-05	1.86653e-301	1.56579e-07	2.28317e-287	1.84732e-05	4.02904e-08	1.71843e-05	3.94025e-06	1.74439e-05	1.86653e-301	1.86653e-301	5.58537e-05	8.45385e-05	1.86653e-301
3#C_cell64	Yes	5.13384e-06	1.86653e-301	1.86653e-301	1.86653e-301	1.86653e-301	2.17804e-06	8.66446e-07	8.16744e-06	4.41914e-05	1.4396e-07	9.41134e-08	2.00399e-05	5.56804e-05	3.53788e-05	1.61044e-05	2.54706e-06	2.00424e-05	2.35181e-06	1.86653e-301	1.96808e-05	8.01559e-06	1.86653e-301
3#C_cell65	Yes	3.60872e-05	2.55401e-06	1.86653e-301	1.97443e-05	1.53422e-05	8.48849e-06	7.10257e-06	3.9452e-05	0.00014062	2.97096e-06	3.61718e-06	1.64239e-05	4.25332e-05	0.000218112	0.00012014	2.09224e-06	2.22515e-05	1.86653e-301	1.86653e-301	1.34696e-05	1.44985e-05	1.86653e-301
3#C_cell66	Yes	2.14135e-05	1.86653e-301	1.86653e-301	1.86653e-301	3.98601e-06	5.52101e-06	2.89814e-06	3.34193e-05	0.000270772	7.4573e-07	1.40951e-06	2.89187e-05	6.40032e-05	0.000108754	0.000103078	2.03423e-06	6.5184e-05	1.86653e-301	1.86653e-301	2.68523e-05	3.49592e-05	6.87272e-06
3#C_cell67	Yes	1.38463e-05	1.86653e-301	1.86653e-301	1.86653e-301	1.86653e-301	1.86653e-301	1.44849e-06	2.7183e-05	0.000123706	5.32679e-07	3.81937e-07	5.87202e-05	0.000152043	7.06048e-05	7.21655e-05	1.73274e-06	8.99287e-06	2.32508e-06	1.86653e-301	6.87777e-06	3.27291e-07	1.86653e-301
3#C_cell68	Yes	9.09406e-06	5.93038e-08	1.86653e-301	1.86653e-301	1.86653e-301	4.30547e-06	1.88223e-06	1.17025e-05	6.7716e-05	1.62285e-07	4.50753e-07	1.01754e-05	2.19452e-05	2.93457e-05	1.94558e-05	1.36807e-06	2.18052e-05	2.87575e-07	1.86653e-301	0.000347901	3.58561e-05	0.000403024
3#C_cell69	Yes	1.38143e-05	1.86653e-301	1.86653e-301	1.86653e-301	1.86653e-301	2.56016e-06	1.86653e-301	1.45164e-05	5.50702e-05	5.22595e-07	9.35412e-07	2.66052e-05	2.85957e-05	3.85337e-05	2.73723e-05	1.08438e-07	9.43301e-06	1.86653e-301	1.86653e-301	2.20335e-05	1.88914e-05	1.86653e-301
3#C_cell70	Yes	8.21523e-06	1.86653e-301	1.86653e-301	1.86653e-301	1.86653e-301	2.91802e-06	2.2384e-06	2.28861e-05	8.46107e-05	2.02506e-07	1.06995e-07	3.30757e-05	5.85925e-05	5.18443e-05	3.80154e-05	1.86653e-301	1.35983e-05	7.56997e-06	1.86653e-301	0.000110503	8.75239e-05	1.36407e-06
3#C_cell71	Yes	4.36756e-07	3.97734e-08	1.86653e-301	1.86653e-301	1.86653e-301	1.86653e-301	1.86653e-301	2.32951e-08	9.10563e-06	1.86653e-301	4.5944e-07	5.74303e-06	5.44908e-06	4.53998e-06	2.64413e-06	1.86653e-301	9.65404e-06	1.26495e-07	1.86653e-301	3.66267e-05	3.86887e-05	8.7853e-06
3#C_cell72	Yes	1.20436e-06	1.86653e-301	1.86653e-301	1.86653e-301	2.58413e-06	2.11756e-06	1.86653e-301	1.86653e-301	1.27964e-281	1.73314e-07	2.95428e-07	7.72608e-06	5.02971e-06	9.02348e-06	1.25664e-05	1.86653e-301	9.09038e-06	1.86653e-301	1.86653e-301	8.30752e-06	4.26938e-06	1.86653e-301
3#C_cell73	Yes	1.86653e-301	1.86653e-301	1.86653e-301	1.86653e-301	1.86653e-301	2.14658e-06	1.86653e-301	1.86653e-301	1.43712e-05	1.26058e-07	9.75169e-08	2.82023e-06	3.97449e-06	3.18811e-06	9.92538e-06	1.86653e-301	2.8524e-06	2.03759e-06	1.86653e-301	1.27735e-05	3.4152e-05	1.48511e-06
3#C_cell74	Yes	1.86653e-301	5.57435e-07	3.37401e-07	1.63186e-06	1.86653e-301	1.86653e-301	1.86653e-301	1.86653e-301	7.75487e-06	1.86653e-301	1.48935e-282	4.97607e-06	7.58631e-06	4.75075e-06	1.86653e-301	1.86653e-301	2.29808e-06	1.86653e-301	6.21923e-06	5.62626e-05	5.31874e-05	7.23397e-07
3#C_cell75	Yes	1.86653e-301	7.65334e-08	1.86653e-301	1.86653e-301	1.86653e-301	1.86653e-301	1.86653e-301	1.86653e-301	1.05926e-05	1.86653e-301	1.48935e-282	4.19017e-06	2.83971e-280	1.89257e-06	1.16097e-06	1.86653e-301	2.16274e-06	2.69517e-08	1.86653e-301	1.07671e-05	1.05309e-05	6.87793e-07
3#C_cell76	no	1.86653e-301	0.000417284	8.14715e-07	2.31961e-07	3.17647e-06	2.69996e-06	7.40249e-06	1.2259e-06	8.53662e-05	1.27986e-295	1.0466e-06	5.21104e-06	0.000106793	6.99384e-301	0.000169632	5.09437e-05	0.000247689	4.41613e-06	8.8814e-08	2.70401e-05	4.24654e-05	1.86653e-301
3#C_cell77	no	1.86653e-301	7.48947e-05	1.21298e-06	1.86653e-301	2.70734e-06	9.80454e-285	7.67783e-285	1.86653e-301	1.65418e-05	4.91216e-08	2.48673e-07	4.12024e-282	1.02529e-05	6.99384e-301	3.30671e-05	4.71112e-05	8.3561e-05	1.86653e-301	1.86653e-301	0.000105423	9.28001e-05	5.25064e-06
3#C_cell78	no	1.86653e-301	0.000251179	2.28291e-06	1.86653e-301	3.85943e-06	1.28965e-07	2.13138e-05	1.86653e-301	1.94262e-05	1.27986e-295	2.69315e-07	4.12024e-282	1.88965e-05	6.99384e-301	2.94526e-05	2.98328e-05	5.35257e-05	1.86653e-301	1.86653e-301	2.71945e-05	4.45945e-05	2.52579e-05
3#C_cell79	no	1.86653e-301	0.000266798	1.02912e-05	1.86653e-301	3.10267e-06	1.28431e-07	1.11564e-05	5.12915e-08	1.54597e-05	1.27986e-295	6.46157e-07	1.08943e-07	4.18975e-05	6.99384e-301	5.65448e-05	2.3412e-05	7.50714e-05	7.4045e-07	1.86653e-301	0.00102763	0.000342377	1.26654e-05
3#C_cell80	no	1.86653e-301	0.000289132	5.45353e-07	2.04522e-08	5.62274e-06	2.59034e-06	2.4485e-05	2.0868e-07	0.000154601	1.27986e-295	4.794e-07	3.63438e-07	0.000161752	6.99384e-301	0.000147509	2.21153e-05	0.000239141	3.54815e-06	1.86653e-301	0.000467177	0.000331301	9.85683e-07
3#C_cell81	no	1.86653e-301	0.000617679	1.09916e-06	1.86653e-301	4.85572e-06	9.80454e-285	1.31592e-05	3.26015e-07	4.16113e-05	1.27986e-295	4.71625e-07	9.14573e-08	3.79447e-05	6.99384e-301	0.000129621	2.16899e-05	0.000177243	1.4771e-06	1.86653e-301	6.01956e-05	1.58239e-05	4.5633e-06
3#C_cell82	no	1.86653e-301	0.000183105	2.95774e-07	3.37342e-08	4.2323e-06	5.20866e-08	1.12812e-05	1.34204e-06	3.42117e-05	1.27986e-295	5.07806e-07	7.70165e-08	5.11823e-05	6.99384e-301	0.00011446	1.92119e-05	0.000142142	1.86653e-301	1.86653e-301	4.02616e-06	4.87335e-06	1.86653e-301
3#C_cell83	no	1.86653e-301	0.000132912	1.97468e-07	3.73696e-08	4.23773e-06	9.80454e-285	3.52271e-06	1.86653e-301	1.84404e-06	1.27986e-295	9.49947e-07	8.11279e-07	1.97994e-05	6.99384e-301	7.79753e-05	1.90566e-05	0.000191807	3.56065e-06	1.86653e-301	1.92811e-06	5.44327e-06	1.86653e-301
3#C_cell84	no	1.86653e-301	0.000184112	2.45287e-07	1.92212e-08	4.05418e-06	1.29624e-07	1.2787e-05	4.74911e-08	1.81856e-05	1.27986e-295	4.97343e-07	4.12024e-282	1.18137e-05	6.99384e-301	0.000160138	1.86363e-05	3.83214e-06	4.82581e-06	1.86653e-301	1.33881e-05	2.51424e-06	3.67997e-06
3#C_cell85	no	1.86653e-301	0.000149652	3.22127e-06	1.86653e-301	5.11429e-06	9.80454e-285	4.13622e-06	1.86653e-301	4.29407e-05	1.27986e-295	4.85291e-07	4.12024e-282	3.22865e-05	6.99384e-301	0.000122607	1.85535e-05	0.000147511	1.86653e-301	1.86653e-301	2.86397e-05	3.45311e-05	1.86653e-301
3#C_cell86	no	1.86653e-301	0.000338928	5.25961e-07	7.09112e-08	5.35071e-06	2.27939e-07	3.05635e-05	1.31981e-07	0.000110717	1.27986e-295	7.58701e-07	1.87439e-07	0.000137257	6.99384e-301	0.000176061	1.67667e-05	0.000209796	1.53463e-06	1.32827e-06	0.000155818	0.000122732	2.54778e-06
3#C_cell87	no	1.86653e-301	0.000143333	5.25346e-07	1.61808e-07	7.47754e-06	1.08543e-07	1.56937e-05	4.57019e-08	8.05828e-05	6.30851e-08	3.78826e-07	5.82939e-08	6.06297e-05	6.99384e-301	0.000139716	1.67545e-05	0.00019808	1.15912e-06	2.45248e-06	9.27539e-06	4.87553e-05	1.86653e-301
3#C_cell88	no	1.86653e-301	0.000252161	6.22766e-07	4.94755e-08	1.12263e-05	8.6998e-08	1.39804e-05	3.512e-07	5.11231e-05	1.27986e-295	9.7857e-07	2.26871e-06	3.06282e-05	6.99384e-301	5.01243e-05	1.65406e-05	1.29235e-05	2.41417e-06	3.70679e-06	1.06537e-05	7.88182e-06	5.47865e-06
3#C_cell89	no	1.86653e-301	0.000270127	3.48727e-07	6.93564e-08	4.91308e-06	1.21478e-07	1.69541e-05	6.02319e-07	2.70654e-05	1.27986e-295	1.08806e-06	3.76413e-07	6.51752e-05	6.99384e-301	0.000199145	1.60243e-05	0.000181072	8.01249e-06	1.12988e-06	7.43569e-06	4.25801e-06	1.86653e-301
3#C_cell90	no	1.86653e-301	0.000230498	3.10942e-07	3.5343e-07	6.78858e-06	9.80454e-285	7.32451e-06	1.86653e-301	5.34979e-06	1.27986e-295	5.46292e-07	6.5669e-08	2.66842e-05	6.99384e-301	3.27942e-05	1.51484e-05	5.86915e-05	5.6672e-06	1.86653e-301	8.74405e-06	4.87381e-06	1.86653e-301
3#C_cell91	no	1.86653e-301	0.00015254	2.36846e-07	1.86653e-301	2.06248e-06	2.62872e-06	1.40995e-05	6.40993e-08	3.46194e-05	1.27986e-295	5.42702e-07	2.23714e-07	0.000157387	6.99384e-301	0.000208793	1.48633e-05	2.22062e-05	1.86653e-301	1.86653e-301	6.36295e-05	5.35298e-05	1.06758e-06
3#C_cell92	no	1.86653e-301	0.000134427	1.50257e-07	2.47517e-07	9.29771e-06	1.12488e-07	1.6993e-05	8.70678e-07	3.39408e-05	1.27986e-295	7.24991e-07	5.07286e-06	0.000102278	6.99384e-301	9.55838e-05	1.24248e-05	6.53948e-05	1.6825e-06	1.86653e-301	6.90793e-05	2.56379e-05	1.86653e-301
3#C_cell93	no	1.86653e-301	0.000494559	6.78415e-07	1.86653e-301	8.5452e-06	1.6269e-07	3.42682e-05	1.86653e-301	3.04161e-05	1.27986e-295	6.43007e-07	1.82127e-07	4.66233e-05	6.99384e-301	0.000310458	1.20662e-05	0.00014693	1.38659e-06	3.2859e-06	0.0010784	0.000485415	8.99256e-06
3#C_cell94	no	1.86653e-301	0.000232973	4.60562e-07	1.86653e-301	6.04003e-06	9.80454e-285	2.17363e-05	1.86653e-301	7.60287e-07	1.27986e-295	7.3543e-07	4.12024e-282	9.14736e-06	6.99384e-301	6.927e-05	1.08162e-05	3.44465e-05	4.8755e-06	1.86653e-301	0.000641015	0.000363411	1.66521e-05
3#C_cell95	no	1.86653e-301	0.000335275	4.33804e-07	6.72703e-08	7.97203e-06	5.34383e-08	1.36482e-05	5.13779e-08	2.29554e-05	1.27986e-295	6.61364e-07	5.8399e-08	4.7831e-05	6.99384e-301	0.000167869	7.56944e-06	0.000104112	1.86653e-301	1.86653e-301	0.000593758	0.000493423	1.58738e-05
3#C_cell96	no	1.86653e-301	5.03186e-05	5.5962e-08	1.86653e-301	3.91909e-06	3.07067e-06	1.81203e-05	4.7086e-08	3.46566e-05	1.27986e-295	2.80632e-07	1.91969e-07	7.42444e-05	6.99384e-301	4.5352e-05	7.37728e-06	0.000134049	1.86653e-301	1.86653e-301	5.18387e-05	6.55422e-05	5.92393e-07
3#C_cell97	no	1.86653e-301	0.000213835	2.61817e-07	3.88303e-07	9.20657e-06	6.83673e-08	8.25511e-06	8.88366e-08	3.90144e-05	1.27986e-295	5.47438e-07	1.86753e-07	5.34572e-05	6.99384e-301	7.97498e-05	6.14013e-06	5.68841e-05	1.86653e-301	1.86653e-301	0.000564551	0.000401469	4.84709e-05
3#C_cell98	no	1.86653e-301	0.000252015	3.93175e-07	1.86653e-301	8.84007e-06	2.99069e-06	1.55761e-06	2.39454e-08	2.44448e-05	1.27986e-295	5.54853e-07	1.46381e-07	2.9853e-05	6.99384e-301	8.41004e-06	5.84154e-06	3.31538e-05	3.34183e-06	1.86653e-301	0.000413174	0.000249645	0.000104974
3#C_cell99	no	1.86653e-301	0.000255721	4.24144e-07	1.86653e-301	8.34391e-06	9.80454e-285	3.12482e-06	1.86653e-301	1.49404e-05	5.28261e-08	8.08182e-07	4.12024e-282	5.38046e-06	6.99384e-301	7.18851e-05	5.09779e-06	1.86653e-301	1.78168e-06	1.86653e-301	7.87721e-05	3.33289e-05	1.86653e-301
3#C_cell100	no	1.86653e-301	0.000192611	3.62708e-07	1.86653e-301	2.72523e-06	9.80454e-285	3.15775e-06	1.57775e-08	4.68127e-05	1.27986e-295	4.36109e-07	1.28983e-07	7.0456e-05	6.99384e-301	0.000188977	4.30363e-06	7.55304e-05	3.59807e-06	1.86653e-301	1.12874e-05	3.47192e-06	-1.48915e-07
3#C_cell101	no	1.86653e-301	0.000232699	3.17621e-07	1.13336e-06	6.87694e-06	4.36817e-06	1.80962e-05	8.68299e-07	1.01934e-05	1.27986e-295	3.4748e-07	1.26108e-06	4.6069e-06	6.99384e-301	7.51338e-05	4.28424e-06	1.86653e-301	3.17825e-06	1.56944e-06	1.93143e-05	1.28689e-05	4.19321e-06
3#C_cell102	no	1.86653e-301	0.000316438	2.00817e-06	1.86653e-301	1.46675e-06	5.99e-08	1.03327e-05	5.06026e-08	9.35739e-05	1.27986e-295	9.60231e-07	2.75037e-07	0.000103891	6.99384e-301	0.000117506	3.94652e-06	8.98766e-05	5.32959e-06	1.86653e-301	2.75393e-05	1.29835e-05	3.28172e-06
3#C_cell103	no	1.86653e-301	0.000282224	4.36429e-07	1.86653e-301	4.32003e-06	5.38215e-08	5.40029e-06	1.1654e-06	0.000105081	1.27986e-295	3.35273e-07	2.38924e-06	9.13599e-05	6.99384e-301	4.58531e-05	3.57399e-06	7.25937e-05	1.86653e-301	2.20649e-06	3.32123e-06	9.9418e-06	5.46046e-06
3#C_cell104	no	1.86653e-301	8.21957e-05	1.15983e-07	1.86653e-301	1.32075e-06	1.1123e-07	1.20624e-05	1.86653e-301	1.60512e-05	1.27986e-295	4.76377e-07	4.12024e-282	1.64791e-05	6.99384e-301	5.55041e-05	2.86681e-06	1.44167e-05	1.86653e-301	1.86653e-301	5.45875e-06	1.26393e-05	1.86653e-301
3#C_cell105	no	1.86653e-301	0.000119487	1.34137e-07	1.86653e-301	3.04687e-06	9.80454e-285	6.34147e-06	1.83352e-08	2.37317e-05	1.27986e-295	1.73257e-07	1.48198e-07	5.68997e-05	6.99384e-301	5.32682e-05	2.47963e-06	0.000111024	2.83842e-06	1.86653e-301	1.83969e-06	9.35493e-06	1.85289e-06
3#C_cell106	no	1.86653e-301	5.27424e-08	1.86653e-301	1.86653e-301	1.86653e-301	9.80454e-285	7.67783e-285	1.86653e-301	1.86653e-301	1.27986e-295	7.4532e-08	4.12024e-282	6.79638e-06	6.99384e-301	4.76473e-07	2.38094e-06	1.86653e-301	1.86653e-301	1.86653e-301	1.94549e-05	7.12556e-06	5.18864e-07
3#C_cell107	no	1.86653e-301	0.000198016	3.10888e-07	1.86653e-301	1.65233e-06	6.98871e-08	1.07463e-05	3.26e-08	4.94951e-05	1.27986e-295	4.59825e-07	1.49702e-07	3.57374e-05	6.99384e-301	6.26633e-05	2.04265e-06	0.000115156	1.86653e-301	1.86653e-301	0.000571985	0.000457424	4.14894e-05
3#C_cell108	no	1.86653e-301	0.000283394	3.34577e-07	1.86653e-301	1.86653e-301	7.87182e-08	1.61604e-05	1.86653e-301	3.74788e-06	1.27986e-295	2.96967e-07	4.12024e-282	7.26958e-06	6.99384e-301	7.00847e-05	1.52627e-06	1.86653e-301	2.76748e-06	1.86653e-301	7.34649e-06	5.95712e-05	3.80457e-08
3#C_cell109	no	1.86653e-301	0.000495941	7.53095e-07	4.13865e-08	6.91863e-06	7.75505e-08	1.60202e-05	1.11612e-07	5.94724e-05	1.27986e-295	6.77259e-07	2.39437e-07	0.000141672	6.99384e-301	0.000189509	1.40919e-06	7.88596e-05	1.86653e-301	1.86653e-301	0.00101871	0.000463886	7.6472e-06
3#C_cell110	no	1.86653e-301	7.44132e-05	1.7401e-07	2.63365e-07	5.61108e-07	9.80454e-285	2.32745e-07	6.06752e-07	1.71841e-06	1.27986e-295	3.45958e-08	4.34958e-06	6.34899e-06	6.99384e-301	2.59781e-06	1.07462e-06	5.35551e-05	6.38269e-06	1.86653e-301	0.000781494	0.000415688	1.86653e-301
3#C_cell111	no	1.86653e-301	1.20814e-05	1.86653e-301	1.86653e-301	1.86653e-301	9.80454e-285	2.4953e-06	1.86653e-301	1.86653e-301	1.27986e-295	6.30807e-08	4.12024e-282	6.13725e-293	6.99384e-301	1.04356e-05	1.05499e-06	8.09839e-06	1.09263e-07	1.86653e-301	0.000937283	0.00035513	8.54256e-06
3#C_cell112	no	1.86653e-301	0.000166536	3.36413e-07	7.79999e-07	7.40869e-07	9.80454e-285	7.67783e-285	9.31165e-07	3.75726e-06	1.27986e-295	2.44934e-08	4.56701e-06	7.24646e-06	6.99384e-301	1.26028e-06	1.01889e-06	9.95457e-06	6.64614e-06	1.86653e-301	0.000335121	0.000664178	2.04189e-05
3#C_cell113	no	1.86653e-301	0.000199241	2.03259e-07	8.32423e-07	1.29721e-06	9.80454e-285	1.72115e-06	1.86653e-301	4.34522e-06	9.32051e-08	4.10483e-07	4.12024e-282	2.2228e-05	6.99384e-301	7.29444e-05	1.00124e-06	1.86653e-301	2.72243e-06	1.86653e-301	0.00210795	0.0015963	1.86653e-301
3#C_cell114	no	1.86653e-301	5.91231e-06	1.86653e-301	1.86653e-301	1.86653e-301	9.80454e-285	7.67783e-285	1.86653e-301	1.86653e-301	1.27986e-295	1.82046e-08	4.12024e-282	6.13725e-293	6.99384e-301	6.13914e-07	9.8847e-07	1.86653e-301	2.04516e-06	1.86653e-301	0.00215905	0.00108687	2.77287e-05
3#C_cell115	no	1.86653e-301	1.86653e-301	1.86653e-301	1.86653e-301	1.86653e-301	9.80454e-285	1.52632e-06	1.86653e-301	5.87007e-06	1.27986e-295	5.83963e-08	4.12024e-282	2.03194e-05	6.99384e-301	1.04272e-05	8.78135e-07	1.65062e-05	1.86653e-301	1.86653e-301	0.000133792	4.26954e-05	1.86653e-301
3#C_cell116	no	1.86653e-301	6.81632e-06	1.86653e-301	2.97052e-08	6.4411e-07	9.80454e-285	4.09975e-06	1.86653e-301	5.20553e-06	1.27986e-295	2.18438e-07	8.80574e-08	1.67565e-05	6.99384e-301	1.27721e-05	5.61656e-07	2.29462e-05	3.18228e-06	1.86653e-301	0.00090082	0.000425704	1.86653e-301
3#C_cell117	no	1.86653e-301	0.000144718	2.89609e-06	1.86653e-301	7.17455e-06	1.40729e-07	2.43398e-05	4.12079e-08	5.37132e-05	1.27986e-295	7.42041e-07	1.65547e-07	0.000133562	6.99384e-301	0.000195071	5.26752e-07	3.93848e-05	5.80938e-06	1.86653e-301	6.1058e-07	3.02518e-05	1.86653e-301
3#C_cell118	no	1.86653e-301	1.12583e-06	1.86653e-301	1.86653e-301	1.86653e-301	9.80454e-285	7.67783e-285	1.63296e-08	8.25843e-07	1.27986e-295	2.33706e-08	4.12024e-282	6.13725e-293	6.99384e-301	9.34901e-06	4.65116e-08	1.11005e-05	1.08988e-06	1.86653e-301	0.000821658	5.90374e-05	5.19718e-06
3#C_cell119	no	1.10009e-06	0.000291823	6.86891e-07	1.86653e-301	3.6252e-06	1.53266e-07	2.22778e-05	1.20334e-07	5.83404e-05	1.27986e-295	1.28144e-06	2.15198e-07	9.31855e-05	6.99384e-301	0.000115508	1.86653e-301	2.01461e-05	1.86653e-301	1.86653e-301	0.00121168	0.000445225	7.11958e-05
3#C_cell120	no	1.86653e-301	0.000352631	4.99719e-07	1.89474e-08	4.49985e-06	9.80454e-285	5.04254e-06	1.86653e-301	4.64065e-06	1.27986e-295	3.28727e-07	4.12024e-282	2.94089e-06	6.99384e-301	3.47709e-05	1.86653e-301	3.62829e-06	7.66355e-06	8.71267e-06	0.000637812	0.00024399	4.37655e-06
1#C_cell1	no	1.86653e-301	0.000227588	1.62602e-07	1.33298e-07	5.74232e-06	1.26895e-07	1.1605e-05	1.79148e-07	7.96907e-05	4.40639e-297	1.80173e-06	4.19289e-07	0.00030716	6.74564e-07	0.000168662	5.76163e-05	0.000454877	4.51153e-07	1.1592e-06	0.00070923	0.000240111	4.15276e-06
1#C_cell2	no	1.86653e-301	0.000142894	1.35758e-07	1.86653e-301	3.87752e-06	1.74092e-291	1.80876e-06	1.81481e-07	0.000116985	3.02999e-08	1.23724e-06	1.39601e-07	0.000164463	2.52617e-07	8.7113e-05	5.64102e-05	0.000183385	2.1306e-06	2.4988e-06	0.000649454	0.000334017	3.89355e-05
1#C_cell3	no	1.86653e-301	0.000262285	2.63869e-07	1.86653e-301	5.41112e-06	1.74092e-291	7.63572e-06	1.53911e-07	8.12347e-05	4.40639e-297	1.59186e-06	1.69879e-07	0.000144572	1.72948e-07	0.000100825	4.52475e-05	0.000292681	1.86653e-301	1.86653e-301	9.93809e-05	4.75408e-05	3.68475e-06
1#C_cell4	no	1.86653e-301	0.000249536	2.69388e-07	1.86653e-301	2.65053e-06	5.20989e-08	9.54234e-06	4.36945e-08	5.89063e-05	4.40639e-297	1.0576e-06	1.33429e-07	0.000104426	1.85743e-07	0.000109316	3.36406e-05	0.000135824	3.45725e-07	1.86653e-301	0.000115497	5.34878e-05	1.86653e-301
1#C_cell5	no	1.86653e-301	0.000138569	1.59554e-07	1.60715e-08	2.26107e-06	1.74092e-291	5.96767e-06	7.91489e-08	4.47118e-05	4.40639e-297	1.72861e-06	4.8757e-08	7.52047e-05	1.36097e-07	8.11689e-05	3.36106e-05	0.000277884	1.86653e-301	1.86653e-301	5.56398e-06	9.8256e-06	1.86653e-301
1#C_cell6	no	1.86653e-301	5.44319e-05	2.21111e-07	1.86653e-301	1.95658e-06	1.74092e-291	2.71053e-06	7.17449e-08	5.7476e-05	4.40639e-297	1.14898e-06	3.29403e-07	0.000158524	1.45082e-07	9.81585e-05	3.20491e-05	5.90091e-05	1.86653e-301	1.86653e-301	0.000232747	8.31575e-05	1.86653e-301
1#C_cell7	no	1.86653e-301	8.34685e-05	6.89346e-08	1.86653e-301	3.876e-06	4.39408e-08	6.26661e-06	2.70898e-08	2.13504e-05	4.40639e-297	9.23219e-07	3.0069e-07	0.000148743	2.54042e-07	7.61446e-05	3.14764e-05	0.000137878	1.86653e-301	1.86653e-301	2.8201e-06	9.92514e-07	1.26296e-07
1#C_cell8	no	1.86653e-301	0.000260739	4.37128e-07	6.99199e-07	2.11672e-06	3.96484e-08	1.03735e-05	6.4789e-08	8.07975e-05	4.40639e-297	7.99787e-07	2.06265e-07	0.000128861	5.60871e-07	9.61127e-05	2.85849e-05	0.000149586	1.43843e-06	5.28608e-06	0.000997916	0.000595317	0.000143176
1#C_cell9	no	1.86653e-301	0.000224141	3.09128e-07	1.86653e-301	3.95553e-06	4.33737e-08	7.78563e-06	4.34605e-08	9.86054e-05	4.40639e-297	1.30981e-06	4.36929e-07	0.000238428	3.56693e-07	0.000101894	2.79738e-05	0.000136224	9.65793e-06	5.91001e-08	0.000454556	0.000819347	1.15625e-05
1#C_cell10	no	1.86653e-301	0.000420712	4.3297e-07	1.86653e-301	4.4292e-06	1.14045e-07	1.05278e-05	6.04761e-07	0.000104104	4.40639e-297	9.01596e-07	2.88184e-07	0.000181293	2.53663e-07	0.00011717	2.63546e-05	0.000120591	5.34109e-06	1.86653e-301	0.00167088	0.000654897	8.55456e-06
1#C_cell11	no	1.86653e-301	0.000164992	3.66035e-07	1.86653e-301	1.66459e-06	3.92753e-08	7.85359e-06	1.09601e-07	1.29901e-05	4.40639e-297	5.76154e-07	9.05452e-293	3.2557e-05	6.48546e-08	3.90069e-05	2.49565e-05	0.000131441	1.86653e-301	1.86653e-301	0.00142662	0.000832584	2.51092e-05
1#C_cell12	no	1.86653e-301	0.000333986	5.48596e-07	1.86653e-301	2.86928e-06	2.93965e-08	5.08016e-06	6.20266e-08	7.31201e-05	4.40639e-297	8.24736e-07	3.06724e-07	0.000238385	4.49562e-07	8.04318e-05	2.47573e-05	0.000102003	1.86653e-301	1.86653e-301	0.000779839	0.000324337	0.000123201
1#C_cell13	no	1.86653e-301	0.000346838	4.74443e-07	1.86653e-301	5.3149e-06	9.46384e-08	9.98533e-06	5.79501e-08	5.32445e-05	4.40639e-297	1.72395e-06	4.01535e-07	0.000330968	1.66835e-07	0.000112881	2.46432e-05	9.2315e-05	2.90588e-06	1.97799e-06	0.000713499	0.000439536	7.65367e-05
1#C_cell14	no	1.86653e-301	7.26089e-05	1.35856e-07	1.86653e-301	3.40622e-06	1.74092e-291	3.92874e-06	9.3144e-08	2.25598e-05	4.40639e-297	4.67983e-07	1.21439e-07	7.51529e-05	4.84434e-08	3.62457e-05	2.43674e-05	0.000189332	1.86653e-301	1.86653e-301	0.000838566	0.000487109	0.000129155
1#C_cell15	no	1.86653e-301	0.000276683	3.01062e-07	2.44916e-08	8.06249e-06	6.85599e-08	1.44713e-05	1.3904e-291	1.10593e-05	4.40639e-297	9.69888e-07	6.63813e-08	9.24312e-05	2.03692e-07	7.85665e-05	2.06595e-05	0.000146111	2.18862e-06	1.86653e-301	0.000730754	0.000276617	1.86653e-301
1#C_cell16	no	1.86653e-301	0.000205136	3.38801e-07	1.67657e-08	3.62816e-06	5.32613e-08	1.0477e-05	2.54094e-07	5.26548e-05	4.40639e-297	9.41827e-07	2.8285e-07	0.000204178	5.57781e-08	8.32015e-05	1.95499e-05	0.000178064	1.86653e-301	1.86653e-301	0.000535704	0.000283056	4.64794e-05
1#C_cell17	no	1.86653e-301	0.000246791	2.92666e-07	1.11135e-07	1.05343e-05	4.50214e-08	1.18273e-05	9.11786e-08	3.35826e-05	4.40639e-297	1.45353e-06	1.85042e-07	4.66118e-05	4.83089e-07	0.000162363	1.80545e-05	0.000111362	5.10064e-08	1.86653e-301	0.000475751	0.000372744	0.000171909
1#C_cell18	no	1.86653e-301	9.68888e-05	1.13975e-07	1.86653e-301	3.94809e-06	3.0546e-08	7.17341e-06	1.3904e-291	4.20978e-05	4.40639e-297	1.07565e-06	2.05104e-07	0.000123933	8.76125e-07	0.000110489	1.80082e-05	0.000142927	1.86653e-301	1.86653e-301	0.00142581	0.000830395	0.000135967
1#C_cell19	no	1.86653e-301	0.000258476	3.14838e-07	1.86653e-301	1.42019e-06	2.39743e-06	1.09942e-05	8.26824e-07	7.11278e-05	2.28444e-08	1.30233e-06	2.56916e-07	0.000292102	6.43505e-08	7.45652e-05	1.78084e-05	0.000136195	1.75261e-06	1.86653e-301	0.00062638	0.000325843	2.09618e-05
1#C_cell20	no	1.86653e-301	0.000118384	1.36459e-07	1.86653e-301	4.28222e-06	1.74092e-291	3.68455e-06	8.61637e-08	7.91063e-05	4.40639e-297	1.05463e-06	1.29573e-07	0.000154941	8.72393e-08	9.34127e-05	1.64726e-05	8.79883e-05	1.86653e-301	1.86653e-301	0.0005878	0.000429418	8.30024e-05
1#C_cell21	no	1.86653e-301	8.44774e-05	6.70248e-08	1.86653e-301	2.03987e-06	1.24508e-07	7.7635e-06	5.4004e-08	8.27587e-05	4.40639e-297	6.26583e-07	3.68191e-07	0.000205186	8.9095e-08	6.93583e-05	1.63081e-05	0.000139691	1.86653e-301	1.86653e-301	0.00132366	0.000680739	0.000110309
1#C_cell22	no	1.86653e-301	0.000111636	1.08141e-07	2.10345e-08	6.86663e-06	3.86737e-08	1.13107e-05	3.05334e-08	5.27255e-05	4.40639e-297	9.67072e-07	1.15517e-07	0.000120713	3.03985e-07	0.000174479	1.62559e-05	0.000167949	1.86653e-301	1.86653e-301	0.000571183	0.000167464	7.41095e-05
1#C_cell23	no	1.86653e-301	0.000305814	4.03164e-07	1.86653e-301	1.86653e-301	4.32011e-08	1.12418e-05	1.02502e-07	0.000113691	4.40639e-297	7.68379e-07	1.48839e-07	9.30136e-05	1.58582e-07	7.3036e-05	1.43121e-05	8.86025e-05	1.86653e-301	1.86653e-301	0.00100214	0.000286496	1.72107e-05
1#C_cell24	no	1.86653e-301	6.97776e-05	9.22517e-08	1.86653e-301	2.56653e-06	1.74092e-291	1.46746e-06	1.3904e-291	2.84306e-05	4.40639e-297	3.52299e-07	1.39227e-07	5.33044e-05	1.26817e-07	3.85185e-05	1.40653e-05	9.276e-05	1.58428e-06	2.61242e-06	0.000644886	0.000560711	0.000161241
1#C_cell25	no	1.86653e-301	0.000171088	1.80495e-07	1.86653e-301	1.59477e-06	7.45378e-08	6.94396e-06	9.62028e-08	5.76093e-05	4.40639e-297	9.17254e-07	1.06819e-07	8.0463e-05	1.10023e-07	8.6699e-05	1.39881e-05	9.75868e-05	1.07705e-07	1.86653e-301	0.000896602	0.000245002	0.000201334
1#C_cell26	no	1.86653e-301	0.000434624	5.3902e-07	1.86653e-301	7.25508e-06	6.5282e-08	1.62447e-05	5.00462e-08	2.88521e-05	4.40639e-297	1.78734e-06	2.08102e-06	3.58339e-05	6.61466e-08	0.000118319	1.3445e-05	3.61082e-05	3.35371e-06	1.86653e-301	0.000653626	0.000558976	3.28705e-05
1#C_cell27	no	1.86653e-301	1.86653e-301	1.86653e-301	1.86653e-301	1.09436e-06	1.74092e-291	3.54619e-06	1.78862e-07	2.99585e-05	4.40639e-297	3.7672e-07	9.50944e-08	0.00011842	7.63816e-08	3.14249e-05	1.33208e-05	2.84376e-05	1.86653e-301	1.86653e-301	0.000330964	0.000217546	4.16032e-06
1#C_cell28	no	1.86653e-301	0.000172957	3.76248e-06	1.86653e-301	3.24661e-06	1.74092e-291	6.83509e-06	1.14137e-07	3.12931e-05	4.40639e-297	7.71455e-07	3.1748e-07	0.000127745	8.49204e-08	4.46747e-05	1.29507e-05	6.37829e-05	1.86653e-301	2.2562e-06	0.000763431	0.000406261	0.000423868
1#C_cell29	no	1.86653e-301	0.000280212	3.02069e-07	1.86653e-301	3.42122e-06	1.74092e-291	4.06071e-06	9.30955e-08	6.60245e-05	4.40639e-297	1.55599e-06	2.73718e-07	0.00011911	7.17674e-08	7.839e-05	1.24792e-05	4.50096e-05	3.40245e-06	1.86653e-301	0.00095382	0.000604032	1.5343e-05
1#C_cell30	no	1.86653e-301	0.000274963	4.15793e-07	1.86653e-301	2.5941e-06	1.74092e-291	5.76191e-06	1.3904e-291	1.6714e-05	4.40639e-297	7.10265e-07	1.11853e-07	7.2604e-05	1.01546e-07	5.77721e-05	1.24682e-05	0.000130616	1.86653e-301	1.86653e-301	0.000775751	0.000375753	9.48912e-06
1#C_cell31	no	1.86653e-301	0.000218699	2.2441e-07	1.86653e-301	7.02987e-06	1.10773e-07	1.04495e-05	2.93252e-07	4.33922e-05	4.40639e-297	1.25539e-06	2.48117e-07	9.27965e-05	1.04501e-07	0.000114418	1.20233e-05	7.59231e-05	9.60479e-06	1.86653e-301	0.000792998	0.000442466	8.17915e-05
1#C_cell32	no	1.30685e-07	0.000170406	1.70549e-07	1.86653e-301	8.89403e-06	4.96843e-07	6.46341e-06	1.3904e-291	2.31721e-05	4.40639e-297	1.24067e-06	1.27743e-07	9.28136e-05	1.29241e-07	9.17938e-05	1.19525e-05	4.22867e-05	3.49798e-06	1.86653e-301	0.000159194	0.00016415	1.65922e-05
1#C_cell33	no	1.86653e-301	0.000159453	1.85584e-07	1.86653e-301	1.20657e-06	1.74092e-291	1.13743e-06	4.12282e-07	4.6914e-05	4.40639e-297	5.04244e-07	1.20572e-07	0.000114524	4.68884e-08	6.71992e-05	1.11564e-05	0.000143857	1.86653e-301	1.86653e-301	0.000771899	0.000220351	2.78542e-06
1#C_cell34	no	1.86653e-301	0.000139427	1.50383e-07	2.14418e-08	5.2988e-06	1.74092e-291	3.24146e-06	1.82856e-07	1.49266e-05	4.40639e-297	1.4278e-06	9.05452e-293	1.77939e-05	4.80953e-08	3.76527e-05	1.07644e-05	8.52669e-05	1.86653e-301	1.86653e-301	0.00137324	0.000398518	5.95545e-06
1#C_cell35	no	1.86653e-301	0.000606058	4.56209e-07	1.86653e-301	6.94575e-06	3.23393e-08	6.17067e-06	5.31562e-08	5.21175e-05	4.40639e-297	7.11796e-07	1.19344e-06	0.000182725	9.41993e-07	6.17647e-05	9.26326e-06	5.62668e-05	4.18588e-06	1.86653e-301	0.000368071	0.000156962	6.24705e-06
1#C_cell36	no	1.86653e-301	0.000130777	7.72293e-08	1.86653e-301	1.72113e-06	1.74092e-291	3.18146e-06	5.30335e-08	4.06925e-05	4.40639e-297	5.49e-07	3.78393e-08	3.12747e-05	1.26422e-07	7.89212e-05	8.99076e-06	7.44658e-05	1.86653e-301	1.86653e-301	0.000178379	7.85257e-05	1.64277e-05
1#C_cell37	no	1.86653e-301	0.000196047	2.27691e-07	1.16049e-06	1.60675e-06	3.04789e-08	7.34741e-06	1.68754e-06	8.75295e-05	3.92422e-08	9.0585e-07	4.89523e-06	0.000175514	3.66061e-07	0.0001594	8.56172e-06	0.000119294	5.16364e-06	1.86653e-301	0.000381439	0.000410441	0.000133015
1#C_cell38	no	1.86653e-301	0.000232635	3.36271e-07	1.86653e-301	4.12442e-06	6.4936e-08	1.02765e-05	3.47095e-07	8.09116e-05	4.40639e-297	8.00037e-07	2.94618e-07	0.000111642	2.24653e-07	0.000120292	8.09734e-06	5.14282e-05	1.86653e-301	1.86653e-301	0.000820881	0.000526448	0.000266471
1#C_cell39	no	1.86653e-301	0.000275083	3.5733e-07	1.86653e-301	2.23664e-06	1.74092e-291	4.36498e-06	1.3904e-291	2.58332e-05	4.40639e-297	8.01057e-07	2.84171e-08	4.20232e-05	6.02864e-08	3.02317e-05	7.07676e-06	4.09341e-05	1.86653e-301	1.86653e-301	0.000518134	0.000212368	9.16637e-06
1#C_cell40	no	1.86653e-301	0.000230421	1.96659e-07	1.86653e-301	4.64507e-06	6.79411e-06	5.27481e-06	1.3904e-291	3.30604e-05	7.51749e-08	1.45207e-06	1.03844e-07	6.8832e-05	1.75809e-07	8.34161e-05	5.82076e-06	2.33356e-06	1.86653e-301	1.86653e-301	0.000280355	0.000180331	0.000106356
1#C_cell41	no	1.86653e-301	0.000392463	4.79404e-07	5.97786e-08	1.65938e-06	1.24268e-07	1.2409e-05	1.3904e-291	3.89864e-05	4.40639e-297	1.41653e-06	4.27298e-08	4.32654e-05	4.23191e-08	8.69127e-05	5.6711e-06	4.13789e-05	1.86653e-301	1.86653e-301	0.000913234	0.000339797	0.000154885
1#C_cell42	no	1.86653e-301	0.000385	5.8166e-07	1.86653e-301	7.67783e-06	5.1e-08	1.44888e-05	1.58255e-07	0.000203877	4.40639e-297	2.17617e-06	2.70738e-07	0.000191032	9.90972e-07	0.000116353	5.66512e-06	5.45904e-05	4.61848e-06	1.86653e-301	0.00150206	0.000346878	5.17374e-06
1#C_cell43	no	1.86653e-301	0.000309779	2.49721e-07	1.86653e-301	1.86653e-301	1.74092e-291	5.26525e-294	1.3904e-291	8.36926e-06	4.40639e-297	7.25466e-288	9.05452e-293	1.02247e-287	1.86653e-301	1.27378e-06	4.39412e-06	3.87194e-06	3.86366e-06	1.86653e-301	0.000730522	0.000358791	4.12095e-05
1#C_cell44	no	1.86653e-301	1.08882e-05	1.86653e-301	1.86653e-301	1.86653e-301	1.74092e-291	5.26525e-294	1.3904e-291	5.39709e-06	4.40639e-297	1.36591e-07	9.05452e-293	1.89558e-06	1.86653e-301	1.31811e-05	3.6944e-06	8.39134e-06	1.86653e-301	1.86653e-301	0.000201119	0.000121505	4.84557e-05
1#C_cell45	no	1.86653e-301	2.85015e-05	4.57012e-06	1.86653e-301	1.07563e-06	1.74092e-291	5.26525e-294	1.3904e-291	1.06104e-06	4.40639e-297	2.53656e-07	9.05452e-293	1.12095e-06	2.11014e-08	1.57597e-05	3.35617e-06	3.43023e-05	1.86653e-301	1.35771e-06	0.000162908	8.00009e-05	8.06798e-06
1#C_cell46	no	1.86653e-301	0.000120918	1.18495e-07	4.71084e-08	5.75209e-06	1.74092e-291	5.26525e-294	1.3904e-291	3.75195e-06	4.40639e-297	2.1931e-07	9.05452e-293	5.92426e-06	1.86653e-301	1.89527e-05	3.2001e-06	3.31418e-05	1.86653e-301	1.86653e-301	0.000183912	9.36226e-05	3.19251e-06
1#C_cell47	no	1.86653e-301	7.49215e-06	1.86653e-301	1.86653e-301	1.86653e-301	1.74092e-291	3.82455e-06	1.3904e-291	3.98713e-06	4.40639e-297	4.11166e-07	8.06122e-08	2.4649e-05	3.49393e-08	1.60339e-05	2.98758e-06	8.77757e-06	1.86653e-301	1.86653e-301	0.000686099	0.000320193	0.000147791
1#C_cell48	no	1.86653e-301	0.000199853	2.18341e-07	1.86653e-301	3.7379e-06	1.74092e-291	8.07298e-06	5.78394e-08	2.96963e-05	4.40639e-297	4.93176e-07	1.08976e-06	0.000199108	1.40359e-07	7.37049e-05	2.93216e-06	9.89818e-05	1.86653e-301	1.86653e-301	0.000429354	0.000259229	5.92873e-05
1#C_cell49	no	1.86653e-301	0.000122575	1.02895e-07	1.86653e-301	6.83886e-06	8.29807e-08	1.03909e-05	3.68717e-08	7.25245e-05	4.40639e-297	8.42849e-07	1.1966e-07	0.000109734	5.74921e-08	0.000100099	2.70882e-06	0.00011282	1.86653e-301	1.86653e-301	2.63536e-05	2.16731e-05	5.61888e-08
1#C_cell50	no	1.86653e-301	1.9363e-08	1.86653e-301	1.86653e-301	4.22399e-07	1.74092e-291	1.52071e-06	1.3904e-291	3.5626e-07	4.40639e-297	1.5049e-07	3.80063e-08	7.43239e-06	1.86653e-301	6.82453e-06	2.48329e-06	1.78857e-05	1.86653e-301	1.86653e-301	6.04846e-05	2.09738e-05	8.69633e-07
1#C_cell51	no	1.86653e-301	6.23622e-05	4.68801e-08	1.86653e-301	7.82227e-07	1.74092e-291	4.18251e-06	1.3904e-291	1.55653e-05	4.40639e-297	3.48121e-07	1.35325e-07	8.76121e-05	1.86653e-301	3.59983e-05	2.44081e-06	3.89722e-05	5.09455e-06	1.86653e-301	6.50343e-05	3.97425e-05	1.32645e-05
1#C_cell52	no	1.86653e-301	7.80867e-05	5.52129e-08	1.86653e-301	1.34359e-06	1.74092e-291	7.27893e-06	1.3904e-291	1.12517e-05	4.40639e-297	2.57124e-07	7.84696e-08	2.02937e-05	5.41663e-08	2.9167e-05	2.2552e-06	3.27079e-05	2.33851e-06	1.86653e-301	0.000136218	5.99916e-05	1.86653e-301
1#C_cell53	no	1.86653e-301	0.000153978	2.57754e-07	1.86653e-301	1.54143e-06	7.49795e-08	1.16517e-05	1.3904e-291	1.50183e-05	4.40639e-297	9.53521e-07	9.05452e-293	2.76665e-05	1.02293e-07	8.30374e-05	1.48034e-06	4.09683e-05	2.5376e-06	1.86653e-301	0.00087023	0.000432167	0.000104699
1#C_cell54	no	1.86653e-301	0.000194007	2.03494e-07	1.86653e-301	9.16704e-06	4.07353e-06	1.35213e-05	8.41174e-08	3.39969e-05	2.16844e-07	8.67265e-07	9.63982e-08	0.000125142	2.60461e-07	0.000125741	1.02768e-06	2.16398e-05	4.24548e-06	1.86653e-301	0.000283114	0.000163347	1.91557e-05
1#C_cell55	no	1.86653e-301	1.45195e-06	3.315e-08	1.86653e-301	6.30353e-07	1.74092e-291	5.26525e-294	1.3904e-291	3.28034e-07	4.40639e-297	4.60064e-07	4.07454e-08	1.48541e-05	1.86653e-301	3.30772e-06	8.32334e-07	1.24882e-05	1.86653e-301	1.86653e-301	0.00015691	9.79935e-05	2.43664e-06
1#C_cell56	no	1.86653e-301	0.000321677	3.34757e-07	1.86653e-301	6.62242e-06	1.55238e-07	1.19988e-05	1.3904e-291	5.07043e-06	4.40639e-297	6.08133e-07	9.05452e-293	1.10585e-07	5.41341e-08	3.5098e-05	8.30173e-07	1.86653e-301	1.86653e-301	2.85524e-06	0.000103893	4.37089e-05	1.08333e-06
1#C_cell57	no	1.86653e-301	8.97867e-05	1.8152e-07	1.86653e-301	2.81655e-06	6.41406e-08	8.38741e-06	1.3904e-291	1.74631e-05	4.40639e-297	9.69674e-07	1.44233e-07	6.7351e-05	3.86525e-06	9.02229e-05	5.78333e-07	6.36641e-05	1.86653e-301	1.86653e-301	0.000120337	5.94688e-05	6.49001e-06
1#C_cell58	no	1.86653e-301	0.000232487	3.29696e-07	1.86653e-301	1.21708e-06	1.74092e-291	5.26525e-294	5.79451e-08	2.33137e-05	4.40639e-297	9.2511e-07	1.06593e-07	8.15606e-05	3.0015e-08	2.84335e-05	4.56429e-07	0.000103524	4.60274e-06	1.86653e-301	0.000189183	9.27238e-05	3.0269e-05
1#C_cell59	no	1.86653e-301	4.75839e-05	4.83916e-08	1.86653e-301	1.86653e-301	1.74092e-291	3.00757e-06	1.3904e-291	1.07749e-298	4.40639e-297	7.25466e-288	9.05452e-293	4.70592e-06	1.86653e-301	3.23762e-06	2.86567e-07	1.82162e-05	1.86653e-301	1.86653e-301	6.53407e-06	6.00906e-06	1.86653e-301
1#C_cell60	no	1.86653e-301	8.30556e-06	1.86653e-301	1.86653e-301	1.86653e-301	1.74092e-291	5.26525e-294	1.3904e-291	1.07749e-298	4.40639e-297	4.50411e-08	9.05452e-293	2.83892e-06	1.86653e-301	4.0811e-06	2.28591e-07	1.46014e-05	1.86653e-301	1.86653e-301	4.95768e-05	2.28878e-05	1.86653e-301
1#C_cell61	no	1.86653e-301	0.000148792	5.29036e-08	1.86653e-301	1.3225e-06	1.74092e-291	5.57747e-06	1.3904e-291	1.10712e-05	4.40639e-297	1.82236e-07	9.05452e-293	2.36307e-05	1.09068e-07	4.69142e-05	1.86653e-301	4.16404e-05	1.86653e-301	1.86653e-301	9.62724e-07	1.13068e-05	1.86653e-301
2#C_cell1	Yes	0.000130864	1.03826e-06	0.000680337	1.21142e-05	3.16457e-06	2.65819e-05	5.53296e-08	0.000143099	6.63411e-07	7.76558e-06	3.4684e-06	0.000131664	1.62161e-07	0.000400547	0.000142483	0.000204467	0.000626065	9.14888e-06	1.86653e-301	1.37251e-05	4.99209e-05	2.99564e-06
2#C_cell2	Yes	7.77842e-05	1.41874e-06	0.000549777	1.25553e-05	1.86653e-301	5.75819e-06	3.4403e-08	0.000190022	6.58289e-06	4.50249e-06	1.22753e-06	0.000127246	3.04913e-06	0.000349926	7.11948e-07	0.00012891	0.000117858	1.66601e-05	1.86653e-301	8.40601e-06	2.83204e-06	1.86653e-301
2#C_cell3	Yes	0.00010563	3.17305e-06	0.000531589	1.57356e-05	1.86653e-301	2.06187e-05	1.28259e-07	3.00888e-05	4.43e-08	3.03917e-06	4.88964e-07	6.68793e-05	6.00986e-06	0.000492635	4.20106e-07	4.86218e-05	3.4085e-05	2.07027e-05	1.86653e-301	8.68645e-05	9.92107e-05	1.86653e-301
2#C_cell4	Yes	8.71624e-05	2.10228e-06	0.000468971	2.88208e-06	3.03778e-06	4.10553e-06	1.55888e-291	0.000106106	5.80834e-06	2.61558e-06	7.67546e-07	0.000255684	8.80612e-06	0.000634227	4.88806e-05	6.26449e-05	0.000304069	9.7028e-06	1.86653e-301	5.98191e-05	9.66866e-05	1.86653e-301
2#C_cell5	Yes	5.32794e-05	4.98958e-06	0.000468734	1.21977e-05	8.76373e-07	1.61165e-05	9.67242e-08	0.00026077	4.60498e-07	4.98886e-06	2.06436e-06	0.000214459	4.64476e-07	0.000299593	8.33172e-05	0.000140578	0.000165243	9.17807e-06	1.86653e-301	3.35291e-05	9.30294e-05	1.86653e-301
2#C_cell6	Yes	9.32965e-05	1.24716e-06	0.000466568	6.29558e-06	2.55645e-06	2.45715e-05	4.06646e-08	0.000241249	4.98713e-07	7.55082e-06	2.18068e-06	0.000199209	2.88883e-07	0.000285359	3.23923e-05	0.000236076	0.000156786	1.83393e-06	1.86653e-301	0.000203201	0.000178139	8.49178e-06
2#C_cell7	Yes	0.000121827	9.27373e-07	0.000425534	2.9155e-05	4.65597e-06	9.03302e-06	3.1159e-293	0.000125531	2.51079e-07	7.22101e-06	2.76529e-06	4.33503e-05	2.62826e-06	0.000506158	4.35279e-06	0.000124024	0.000124196	4.66425e-06	1.86653e-301	0.000264807	0.000185467	1.56115e-05
2#C_cell8	Yes	9.47754e-05	8.32118e-07	0.000411532	6.76309e-06	3.13303e-06	1.38662e-05	3.1159e-293	0.000165576	1.93653e-07	8.37379e-06	2.71185e-06	0.000196181	4.61477e-07	0.000526803	7.56074e-05	0.000204953	0.000285566	1.86653e-301	1.86653e-301	0.000148004	0.000134643	2.10618e-05
2#C_cell9	Yes	0.000156212	1.59779e-06	0.000384624	1.88702e-05	2.55561e-06	6.0981e-05	7.73162e-08	0.000170896	4.65807e-07	2.35457e-06	1.13416e-06	0.000352418	8.90981e-07	0.000539246	7.16863e-05	0.000197276	0.000302942	1.86653e-301	1.86653e-301	0.000427805	0.000113712	6.8683e-06
2#C_cell10	Yes	8.19503e-05	5.90344e-07	0.000384178	2.6865e-06	2.31176e-06	9.46906e-06	8.98358e-08	9.84674e-05	3.63944e-06	4.88412e-06	2.27688e-06	0.000132401	2.96865e-06	0.000186954	7.75659e-05	5.631e-05	7.21239e-05	7.80985e-06	1.86653e-301	2.81554e-05	3.24542e-05	1.86653e-301
2#C_cell11	Yes	0.000104741	7.65142e-07	0.000379482	1.94689e-05	1.13699e-05	2.21911e-05	3.68268e-08	0.000165367	2.92789e-06	5.14141e-06	3.12617e-06	0.00012522	3.55587e-07	0.000405903	0.000154461	0.000224148	0.000177661	2.6002e-06	1.86653e-301	5.736e-05	6.2296e-05	1.06216e-07
2#C_cell12	Yes	4.81506e-05	6.24324e-07	0.000361292	1.86653e-301	1.86653e-301	1.4176e-05	6.99173e-08	4.97099e-05	2.38515e-07	5.24253e-06	1.24553e-06	7.3786e-05	1.43226e-07	0.000157955	2.20401e-05	3.50838e-05	0.000247899	4.20764e-06	6.77085e-06	0.000149228	5.97825e-05	9.74808e-06
2#C_cell13	Yes	6.00426e-05	1.26779e-06	0.000359045	1.02763e-05	3.80067e-06	2.84257e-06	3.1159e-293	0.000142107	1.32033e-07	4.12516e-06	1.50774e-06	8.26651e-05	1.31236e-07	0.000216326	1.56835e-05	0.000144993	0.000207232	1.08465e-05	1.86653e-301	9.84434e-05	0.00020744	1.86653e-301
2#C_cell14	Yes	2.99363e-05	6.72932e-07	0.000356942	4.19274e-06	4.30019e-06	4.19081e-05	1.45611e-07	8.98569e-05	4.48948e-06	9.45378e-07	7.50199e-07	0.000185423	8.4834e-07	0.000202809	2.84048e-07	0.000119246	0.000158777	1.06677e-05	1.86653e-301	7.11642e-05	5.38336e-05	3.01645e-06
2#C_cell15	Yes	2.3454e-05	6.93184e-07	0.000351139	8.4768e-06	1.68882e-06	8.60281e-06	3.1159e-293	7.82437e-05	3.31938e-06	4.1764e-06	8.39675e-07	5.85449e-05	3.1081e-06	9.55214e-05	1.13393e-07	0.000112479	0.000165855	4.61786e-06	1.86653e-301	6.47364e-05	9.05167e-05	7.37387e-06
2#C_cell16	Yes	0.000114614	7.47517e-07	0.00034838	1.27789e-05	3.59895e-06	5.04323e-06	3.1159e-293	0.000139608	4.15893e-06	5.57633e-06	2.08247e-06	0.000173174	1.89851e-06	0.000435199	9.95883e-05	0.000139747	0.000203738	1.09272e-05	1.86653e-301	0.000431665	0.000241999	2.44371e-05
2#C_cell17	Yes	5.35539e-05	2.61082e-07	0.000315323	1.66517e-05	5.05262e-06	1.23248e-05	3.1159e-293	0.000133813	1.54491e-07	3.30359e-06	1.4177e-06	7.04964e-05	1.46044e-07	0.000212389	2.97044e-05	0.000136507	0.000123226	1.86653e-301	1.86653e-301	8.59628e-05	3.27875e-05	1.78417e-05
2#C_cell18	Yes	4.44615e-05	1.09684e-05	0.000303041	6.35354e-06	1.86653e-301	4.67881e-05	1.36564e-07	8.82967e-05	2.2639e-07	1.67549e-06	1.13102e-07	0.000380764	9.01828e-07	0.000329003	3.66334e-07	8.18359e-05	0.000415782	1.86653e-301	1.86653e-301	3.39492e-05	1.78512e-05	1.86653e-301
2#C_cell19	Yes	4.29668e-05	7.80166e-07	0.000292963	2.08338e-05	4.25662e-08	4.51586e-06	1.55888e-291	4.00105e-05	2.34696e-07	1.06644e-06	3.12664e-07	7.42914e-05	7.85662e-08	0.000234704	1.27248e-05	7.79734e-05	0.000302232	5.44528e-06	1.86653e-301	0.00020373	8.10564e-05	2.58495e-05
2#C_cell20	Yes	7.33993e-05	5.01264e-07	0.000291116	7.91654e-06	3.50477e-06	2.44098e-05	3.65852e-08	0.000105195	1.95683e-07	1.52772e-06	4.11807e-07	0.000108933	8.69159e-08	0.000528816	0.000105757	0.000151423	0.000192089	3.41287e-06	1.86653e-301	7.42243e-05	0.000107841	1.19482e-06
2#C_cell21	Yes	3.6079e-05	2.82243e-06	0.000279465	5.17546e-06	1.86653e-301	9.14173e-06	3.1159e-293	4.15141e-05	6.15236e-08	2.82815e-06	1.01393e-06	4.40686e-05	1.75178e-07	0.000122873	3.08663e-06	3.7675e-05	7.26791e-05	2.29151e-06	1.86653e-301	3.41774e-05	4.93505e-06	1.86653e-301
2#C_cell22	Yes	7.74223e-05	2.4037e-07	0.000269882	1.64164e-05	1.27849e-06	2.0528e-05	2.80369e-08	0.00010486	9.69776e-08	4.32089e-06	2.05823e-06	0.00011195	8.4624e-07	0.000331539	2.85996e-05	4.71662e-05	0.000211737	1.86653e-301	1.86653e-301	0.000151755	8.85734e-05	1.86653e-301
2#C_cell23	Yes	4.54262e-05	8.00958e-07	0.000261207	9.59491e-06	1.86653e-301	1.05175e-05	1.55888e-291	4.75264e-05	1.02691e-07	1.71715e-06	8.28481e-07	9.78396e-05	3.62815e-07	0.000268172	1.04752e-05	4.93483e-05	2.83729e-05	9.65886e-06	1.86653e-301	0.000173885	0.00023795	6.2956e-08
2#C_cell24	Yes	8.94948e-05	6.2909e-07	0.000258414	1.60685e-05	1.93588e-08	5.89913e-06	2.62545e-08	7.90758e-05	5.54842e-08	6.06924e-06	3.64798e-07	4.22235e-05	7.0007e-08	0.000387097	6.97936e-07	0.000141532	2.53183e-05	3.13189e-07	1.86653e-301	8.59319e-05	4.14315e-05	5.75194e-07
2#C_cell25	Yes	4.05071e-05	7.75508e-07	0.000252792	1.39536e-05	3.49952e-07	5.53592e-06	3.1159e-293	8.2444e-05	6.74881e-06	8.11619e-06	1.70192e-06	3.32593e-05	2.62787e-06	0.000153776	2.60414e-06	1.84213e-05	0.000118676	1.24127e-05	1.86653e-301	0.000607139	0.00012001	1.86653e-301
2#C_cell26	Yes	0.000177881	1.53095e-06	0.000246193	3.1956e-05	1.05123e-05	3.64033e-05	1.19506e-05	0.000126735	2.65462e-07	3.92288e-06	3.61909e-06	0.000284148	1.4491e-06	0.000840138	0.000203752	0.000266076	0.000199033	6.75305e-06	1.86653e-301	1.57715e-05	3.97317e-06	1.86653e-301
2#C_cell27	Yes	8.90852e-05	2.64333e-07	0.000245775	8.66952e-06	6.15228e-06	1.03343e-05	3.1159e-293	7.89224e-05	3.898e-06	5.53677e-06	3.57714e-06	7.85152e-05	3.40042e-06	0.000362603	0.000326091	0.000263188	0.000249259	8.00502e-06	1.86653e-301	6.68595e-05	5.32668e-05	1.86653e-301
2#C_cell28	Yes	8.62818e-05	1.42812e-06	0.000242038	4.30763e-06	4.85794e-06	3.46725e-05	2.04867e-07	0.000144438	7.12647e-07	2.22366e-06	2.18065e-06	0.000334746	5.80386e-07	0.000358351	4.22954e-07	5.75366e-05	6.32459e-05	1.00955e-05	1.86653e-301	0.000377791	0.000199472	1.86653e-301
2#C_cell29	Yes	3.74038e-05	4.09756e-07	0.0002107	1.002e-05	1.35629e-07	9.72209e-06	5.22388e-08	0.000111717	2.04548e-07	3.65677e-06	1.22935e-06	0.00012289	5.73677e-07	0.000210594	2.15029e-05	0.000109224	0.000247228	3.41548e-08	1.86653e-301	3.11829e-05	3.63235e-05	1.86653e-301
2#C_cell30	Yes	3.96335e-05	6.53272e-07	0.000198971	1.86005e-05	2.08464e-06	6.49653e-06	3.1159e-293	0.000186587	2.01732e-07	4.53363e-06	2.75387e-06	0.000244832	5.82153e-07	0.000249805	6.17693e-05	0.000227869	0.000372495	5.42726e-06	1.86653e-301	3.0777e-05	1.34101e-05	1.86653e-301
2#C_cell31	Yes	4.9087e-05	3.2861e-07	0.000182178	1.24198e-06	2.35425e-06	6.48608e-06	1.55888e-291	7.17113e-05	1.75165e-07	1.21996e-06	5.29661e-07	6.95836e-05	9.76404e-08	0.000221185	3.39278e-05	5.32266e-05	7.70133e-05	1.86653e-301	1.86653e-301	3.64808e-05	1.51315e-05	1.70413e-06
2#C_cell32	Yes	3.04022e-05	2.67275e-06	0.000181364	4.63667e-06	1.86653e-301	9.54024e-06	3.47399e-08	6.31419e-05	1.25296e-07	2.12282e-06	1.45057e-06	3.25647e-05	5.08509e-08	0.000115557	7.92339e-05	8.31016e-05	7.4649e-05	1.86653e-301	1.86653e-301	9.96637e-05	3.15721e-05	1.86653e-301
2#C_cell33	Yes	5.31548e-05	1.42366e-07	0.000174886	1.03906e-05	5.21496e-08	4.76586e-06	1.23659e-07	9.18378e-05	8.74138e-08	1.37366e-06	7.2726e-07	1.84728e-05	4.98651e-08	0.000199765	0.000130481	0.000117108	0.000102556	1.52351e-06	1.86653e-301	1.38614e-05	9.00387e-06	1.86653e-301
2#C_cell34	Yes	5.24225e-05	4.06913e-07	0.000173041	9.28094e-06	4.13721e-07	1.4666e-05	1.55888e-291	8.90642e-05	2.73835e-07	1.85988e-06	5.37377e-07	7.48233e-05	1.83224e-07	0.000422978	3.8805e-05	4.04961e-06	0.000181382	5.52733e-06	1.24308e-05	9.21639e-05	4.60042e-05	2.00048e-06
2#C_cell35	Yes	3.47659e-05	5.74564e-07	0.000169093	2.21528e-06	1.86653e-301	1.36425e-05	8.20936e-08	3.17524e-05	7.44647e-08	2.67835e-06	1.14773e-06	2.47147e-05	7.15126e-08	0.000169857	6.83085e-05	1.48383e-05	3.84001e-05	1.67902e-06	1.86653e-301	1.6943e-05	1.21839e-05	1.86653e-301
2#C_cell36	Yes	5.07099e-05	4.09183e-07	0.000168189	5.50868e-06	1.8948e-08	1.6698e-05	7.24667e-08	5.35044e-05	1.08552e-07	5.28545e-06	2.1301e-06	4.06398e-05	6.46154e-07	0.000227913	3.14873e-05	1.84387e-05	0.000159314	1.86653e-301	1.86653e-301	0.000379095	0.000144058	4.69999e-05
2#C_cell37	Yes	6.26812e-05	5.52171e-07	0.000162957	1.33049e-05	8.52878e-06	1.20392e-05	3.20471e-08	0.000127541	3.90008e-06	4.15547e-06	3.33352e-06	6.80047e-05	5.09184e-06	0.000292538	0.000190103	6.07369e-06	2.26434e-05	8.15537e-06	1.86653e-301	2.3689e-05	3.56531e-05	2.15658e-07
2#C_cell38	Yes	3.77647e-05	3.7722e-07	0.000159105	5.58967e-06	1.86653e-301	7.01721e-06	3.1159e-293	0.000170126	1.2966e-07	1.9972e-06	2.31443e-07	7.44222e-05	1.4241e-07	0.000130709	2.10142e-07	3.98662e-05	6.30157e-05	1.76264e-06	1.86653e-301	5.33105e-05	1.57633e-05	6.33591e-05
2#C_cell39	Yes	6.61071e-05	1.20708e-06	0.000155541	1.03276e-05	5.01392e-06	5.52105e-06	5.66828e-08	2.6609e-05	2.00169e-08	3.82738e-06	1.83597e-06	5.72384e-06	1.27143e-06	0.000168317	5.52129e-05	5.25418e-05	0.000158456	2.97592e-06	1.86653e-301	2.01406e-05	3.2709e-05	1.86653e-301
2#C_cell40	Yes	1.76417e-05	9.38971e-07	0.000150644	9.55396e-06	2.2158e-08	4.23464e-06	3.1159e-293	5.89974e-05	6.8269e-08	1.97348e-06	4.11241e-07	6.25283e-05	3.24772e-08	9.30138e-05	3.59288e-06	3.55553e-05	0.000115087	1.86653e-301	1.86653e-301	9.64675e-05	7.42173e-05	1.07561e-05
2#C_cell41	Yes	1.77301e-05	2.4077e-07	0.000147798	2.34797e-06	1.86653e-301	3.21148e-06	3.1159e-293	3.80305e-05	5.65423e-08	3.10733e-06	4.0884e-07	3.62329e-05	5.24092e-08	0.000120118	1.70436e-06	3.48356e-05	0.000133011	1.86653e-301	1.86653e-301	0.000148138	9.75169e-05	4.59347e-06
2#C_cell42	Yes	7.36019e-05	2.05303e-07	0.000143853	1.84788e-06	1.86653e-301	1.10231e-05	3.1159e-293	0.000114251	1.42185e-07	2.92969e-06	6.66536e-07	5.82058e-05	1.36866e-07	0.000277768	7.55841e-05	0.000145582	0.000165332	4.68464e-06	1.86653e-301	2.01977e-05	1.52626e-05	1.69834e-06
2#C_cell43	Yes	4.13115e-05	2.13477e-06	0.000143395	4.86759e-06	2.99393e-06	9.85748e-06	1.06393e-05	9.67214e-05	1.8735e-07	1.79879e-06	1.49115e-06	6.64971e-05	8.23135e-08	0.000173204	9.65085e-05	0.000106981	0.000173713	1.86653e-301	1.86653e-301	0.000562928	0.000391673	0.000126957
2#C_cell44	Yes	3.77542e-05	1.25179e-07	0.000135397	6.73487e-06	2.41315e-06	8.3788e-06	3.50798e-08	0.000168219	4.31812e-06	3.68966e-06	1.39526e-06	6.83595e-05	1.80388e-07	0.000272049	4.23954e-05	9.38202e-05	0.000157288	3.37252e-06	1.86653e-301	0.000676828	0.000473922	0.000104572
2#C_cell45	Yes	2.3041e-05	3.26883e-07	0.000134998	3.57051e-06	1.19665e-06	4.62085e-06	3.1159e-293	0.000115893	7.36595e-08	2.28916e-06	1.22888e-06	8.33681e-05	3.42166e-07	0.000198047	0.000100693	6.93109e-05	0.000157753	2.37031e-06	1.86653e-301	0.00023805	0.000142974	1.29403e-06
2#C_cell46	Yes	3.5856e-05	3.73263e-07	0.000116825	5.4403e-06	1.75946e-06	2.50332e-05	4.27199e-08	2.08443e-05	3.20565e-06	1.11254e-06	6.67102e-07	4.72283e-05	1.19935e-07	0.000183259	1.19519e-07	1.48922e-05	7.95492e-05	7.59583e-06	1.86653e-301	0.000512784	0.000251809	6.04271e-05
2#C_cell47	Yes	3.38917e-05	5.00763e-07	0.000112179	7.18292e-06	1.8509e-06	1.31676e-05	6.9155e-08	7.05641e-05	1.13217e-07	3.16097e-06	1.83582e-06	8.09099e-05	1.04488e-07	0.000164953	4.87286e-05	5.33281e-05	0.000155638	7.26285e-06	1.86653e-301	0.000418862	0.00012571	8.41785e-06
2#C_cell48	Yes	1.26953e-05	1.89176e-07	9.97181e-05	3.56288e-06	1.86653e-301	5.33688e-06	3.1159e-293	3.04491e-05	5.48596e-08	1.98959e-06	1.0038e-284	5.20143e-06	6.03802e-06	8.36097e-05	5.0344e-08	1.86653e-301	6.98036e-06	4.98193e-06	1.86653e-301	0.000251093	0.00021994	2.26093e-06
2#C_cell49	Yes	7.17049e-05	7.21659e-08	9.82543e-05	1.56921e-05	1.66663e-07	9.92231e-06	3.1159e-293	4.50688e-05	1.10753e-07	3.77888e-06	5.85725e-07	2.92884e-05	9.12034e-08	0.000211291	3.27318e-06	5.71585e-05	0.000108716	1.86653e-301	1.86653e-301	0.000566238	0.000589652	7.17838e-06
2#C_cell50	Yes	2.35127e-05	3.40046e-07	9.36882e-05	1.1653e-05	1.86653e-301	7.33075e-300	3.1159e-293	7.87454e-05	1.33707e-07	1.98959e-06	4.23417e-07	3.16689e-05	1.1148e-06	0.000105286	1.07938e-07	2.15204e-05	4.71554e-05	2.59193e-06	1.86653e-301	0.000601416	0.000359205	1.29234e-05
2#C_cell51	Yes	3.85214e-05	2.10513e-07	8.45322e-05	3.55714e-06	1.86653e-301	9.91186e-06	3.1159e-293	0.000155097	2.37816e-06	3.13345e-06	1.40128e-06	9.68802e-05	2.16533e-07	0.000286865	5.4345e-06	0.000113244	0.000281996	1.86653e-301	1.86653e-301	0.000430861	0.000391082	5.83525e-05
2#C_cell52	Yes	5.93704e-05	2.46555e-07	7.34858e-05	5.58026e-06	1.86653e-301	1.42691e-05	6.88472e-08	2.65065e-05	4.20304e-08	1.39988e-06	3.87637e-07	4.32878e-05	2.87665e-07	0.000243131	8.03716e-06	1.93719e-06	3.26007e-05	3.8002e-06	1.86653e-301	0.000537976	0.000324826	8.06467e-06
2#C_cell53	Yes	6.18591e-05	1.44715e-07	6.69779e-05	6.45208e-06	1.86653e-301	2.01148e-05	6.75199e-08	9.16755e-05	3.98277e-07	1.04165e-06	9.0891e-07	0.000184759	4.73678e-07	0.000319843	4.49435e-05	3.72453e-05	0.000105517	1.86653e-301	1.86653e-301	0.00190402	0.000587914	1.02829e-05
2#C_cell54	Yes	1.86653e-301	8.95858e-07	6.03427e-05	4.96673e-06	2.31754e-06	7.00437e-288	1.55888e-291	4.45001e-06	3.72875e-06	6.7771e-298	1.00292e-07	5.38906e-06	4.23101e-06	9.16448e-06	2.64697e-298	1.86653e-301	6.37916e-06	1.85489e-05	1.86653e-301	0.000988144	0.000879839	0.000171238
2#C_cell55	Yes	6.48116e-06	8.85747e-07	5.5847e-05	5.82074e-06	1.86653e-301	7.00437e-288	1.55888e-291	3.58814e-06	8.06365e-301	1.93452e-07	9.47007e-08	1.00355e-05	1.42317e-284	2.39279e-05	7.02392e-06	4.94446e-06	3.25293e-06	1.86653e-301	1.86653e-301	0.00120632	0.000320098	2.13074e-06
2#C_cell56	Yes	1.84271e-06	1.99012e-07	3.99757e-05	4.59038e-07	9.36793e-08	9.83222e-07	1.55888e-291	1.63319e-05	3.92859e-07	1.64631e-06	1.53957e-06	2.9679e-05	8.43544e-08	2.81576e-05	1.32038e-06	1.02031e-05	1.05163e-05	1.86653e-301	1.86653e-301	0.000315637	0.000298549	1.86653e-301
2#C_cell57	Yes	1.52666e-05	2.4818e-07	3.70214e-05	2.14402e-06	1.42556e-06	1.17228e-06	3.1159e-293	9.96386e-06	1.86653e-301	6.25755e-07	3.53251e-07	1.62103e-05	3.002e-08	4.36569e-05	1.03157e-07	1.17741e-05	2.21322e-05	1.86653e-301	1.86653e-301	0.000853832	0.000539434	0.0002401
2#C_cell58	Yes	7.79796e-06	2.24597e-08	3.16141e-05	1.86653e-301	1.86653e-301	3.60986e-06	3.1159e-293	6.731e-06	2.78556e-08	8.80301e-07	3.10451e-07	7.25025e-06	9.23416e-08	3.4183e-05	1.37254e-05	6.32585e-06	1.02499e-05	1.86653e-301	1.86653e-301	0.000712415	0.000499367	0.000318064
2#C_cell59	Yes	2.16751e-05	2.4897e-07	3.13706e-05	4.39923e-06	1.86653e-301	1.33769e-06	1.55888e-291	1.3574e-05	4.74603e-08	1.93094e-07	1.09905e-07	5.52363e-05	1.42317e-284	0.000123648	5.15548e-08	8.23632e-06	1.9067e-05	1.71729e-06	1.86653e-301	0.000697372	0.000569936	1.71916e-05
2#C_cell60	Yes	6.0559e-06	3.9486e-08	3.00359e-05	1.86653e-301	1.86653e-301	2.97507e-06	3.1159e-293	6.06152e-06	1.86653e-301	9.29167e-07	2.91809e-07	1.89812e-05	2.76044e-08	4.48658e-05	2.9322e-07	1.09253e-05	2.26261e-05	1.86653e-301	1.86653e-301	0.00103053	0.000822557	0.000191328
2#C_cell61	Yes	2.73735e-05	1.14708e-07	2.8523e-05	1.34348e-06	1.86653e-301	6.63064e-06	3.1159e-293	3.79369e-05	3.20654e-08	1.4987e-06	1.17976e-06	6.77732e-05	2.4841e-07	0.000138535	0.000123893	2.65805e-05	7.44958e-05	2.74232e-08	5.31378e-06	0.00118493	0.00084684	1.86653e-301
2#C_cell62	Yes	5.10263e-06	9.09146e-08	2.33307e-05	1.86653e-301	1.86653e-301	1.97292e-06	3.1159e-293	6.221e-06	1.86653e-301	4.49261e-07	2.34744e-07	3.64538e-06	5.24889e-296	1.29333e-05	1.43033e-05	1.98573e-06	2.66872e-05	2.32151e-06	1.86653e-301	0.000436196	0.000269808	9.87187e-05
2#C_cell63	Yes	1.8768e-05	2.26593e-07	2.07952e-05	4.75154e-06	6.44596e-06	1.04948e-05	2.4997e-06	1.74678e-05	1.28278e-07	5.19497e-07	1.45366e-07	3.59114e-05	2.41245e-06	0.0001255	3.66426e-05	4.05271e-06	2.56644e-05	1.86653e-301	1.86653e-301	0.00172137	0.000864751	0.000283716
2#C_cell64	Yes	2.47241e-06	1.57005e-08	2.03472e-05	1.86653e-301	1.86653e-301	7.00437e-288	1.55888e-291	1.20374e-05	4.97004e-08	3.42916e-07	1.58053e-07	1.89167e-05	1.42317e-284	3.29954e-05	1.26486e-05	4.04688e-06	1.61769e-05	2.29431e-06	1.86653e-301	0.000487772	0.000265235	4.31453e-05
2#C_cell65	Yes	1.33953e-06	1.02953e-07	1.52959e-05	6.07302e-06	1.86653e-301	1.78505e-06	1.55888e-291	6.86282e-291	8.06365e-301	8.28023e-08	1.18861e-292	6.20914e-06	9.65974e-08	9.00995e-06	8.33017e-07	1.86653e-301	1.92375e-05	3.02726e-06	1.86653e-301	0.000479207	0.000243878	9.62937e-06
2#C_cell66	Yes	4.48754e-06	4.24287e-08	1.46725e-05	1.86653e-301	1.86653e-301	7.33075e-300	3.1159e-293	5.37482e-06	1.86653e-301	4.41528e-07	1.30311e-07	1.60507e-06	5.24889e-296	1.20261e-05	2.35623e-06	5.35544e-06	1.86653e-301	1.86653e-301	1.86653e-301	0.000224678	0.000450074	1.86653e-301
2#C_cell67	Yes	3.52313e-06	3.03989e-07	1.27139e-05	1.86653e-301	1.86653e-301	1.24125e-06	1.55888e-291	3.86894e-06	8.06365e-301	2.34372e-07	1.2549e-07	3.02137e-06	1.42317e-284	1.42579e-05	6.34662e-07	3.36327e-06	1.65256e-06	4.09271e-06	1.86653e-301	0.000411286	0.00026547	1.86653e-301
2#C_cell68	Yes	8.93428e-06	3.38866e-301	1.20989e-05	1.86653e-301	1.86653e-301	1.79729e-06	3.1159e-293	4.15692e-06	1.86653e-301	1.05653e-06	1.84607e-07	1.45618e-06	5.24889e-296	1.20722e-05	8.41272e-288	8.77034e-06	7.21992e-06	1.86653e-301	1.86653e-301	0.00074799	0.000569983	0.000219442
2#C_cell69	Yes	2.81681e-06	5.29054e-08	1.09899e-05	3.8953e-07	2.11311e-07	1.31778e-06	1.55888e-291	1.96985e-05	5.23839e-08	2.07268e-06	1.06285e-06	1.54354e-05	8.83983e-08	2.53259e-05	3.88863e-06	2.36808e-06	1.42996e-05	1.86653e-301	1.86653e-301	0.000739425	0.00046602	0.000370241
2#C_cell70	Yes	1.83369e-05	3.8099e-08	1.05509e-05	1.86653e-301	1.86653e-301	6.53918e-06	3.1159e-293	9.49935e-06	4.97057e-08	2.99578e-292	6.66873e-07	2.94027e-05	5.24889e-296	6.25958e-05	4.03912e-05	1.72112e-06	9.41329e-05	1.86653e-301	1.86653e-301	0.00168551	0.000557382	6.72682e-06
2#C_cell71	Yes	7.27673e-06	1.33239e-07	1.04307e-05	1.86653e-301	1.86653e-301	7.00437e-288	1.55888e-291	6.86282e-291	8.06365e-301	1.55899e-07	5.61161e-08	7.04355e-06	1.42317e-284	2.58157e-05	2.71561e-08	2.46812e-06	8.50067e-06	2.56442e-06	1.86653e-301	0.00038441	0.000175003	6.76693e-06
2#C_cell72	Yes	8.75301e-08	4.13613e-07	1.01548e-05	1.21827e-07	2.08946e-07	7.00437e-288	1.55888e-291	1.4187e-05	1.90771e-06	6.7771e-298	1.27941e-07	1.12639e-05	3.91368e-06	1.42557e-06	7.00477e-07	3.88253e-06	4.2257e-05	4.04294e-06	1.86653e-301	0.000227726	0.000383172	1.55194e-06
2#C_cell73	Yes	6.47232e-06	1.86653e-301	8.6859e-06	6.49938e-06	1.86653e-301	3.38761e-06	1.55888e-291	5.26448e-06	8.06365e-301	3.89333e-08	3.66594e-08	3.15312e-05	9.48239e-08	3.11379e-05	5.23209e-06	8.05575e-06	2.12073e-05	3.36988e-06	1.86653e-301	0.000398584	0.000361091	6.63964e-05
2#C_cell74	Yes	1.25545e-05	3.10935e-08	7.95094e-06	3.65158e-06	1.86653e-301	8.91736e-06	3.85705e-08	9.79913e-06	8.06365e-301	3.98989e-07	1.0036e-07	9.43736e-05	4.76562e-07	5.31766e-05	1.79242e-05	1.44184e-05	3.89967e-05	1.86653e-301	1.86653e-301	0.00114918	0.000548194	0.000244108
2#C_cell75	Yes	2.65247e-06	1.52306e-07	6.9738e-06	7.92578e-08	1.86653e-301	5.55148e-07	1.55888e-291	6.94424e-06	8.06365e-301	1.26911e-06	3.38558e-07	1.59487e-05	4.25455e-08	1.66414e-05	6.38862e-07	1.295e-06	2.32676e-06	5.52476e-07	1.86653e-301	0.000316525	0.000349689	9.92738e-06
2#C_cell76	Yes	2.14953e-05	1.86653e-301	5.93252e-06	1.86653e-301	1.86653e-301	5.08897e-06	5.12849e-08	6.86282e-291	8.06365e-301	1.50948e-07	2.89275e-07	2.09955e-05	1.42317e-284	3.63058e-05	4.19936e-07	1.86653e-301	2.78716e-06	1.86653e-301	5.47888e-06	0.000558894	0.00029653	0.000108367
2#C_cell77	Yes	1.50013e-05	5.4029e-08	5.89799e-06	1.86653e-301	1.86653e-301	4.64708e-06	1.55888e-291	2.78355e-05	4.19065e-08	2.94719e-07	2.24864e-07	4.14564e-05	2.34872e-07	0.000101926	2.74672e-05	9.05698e-06	2.71954e-05	2.36897e-06	1.86653e-301	0.00155883	0.000348287	6.61885e-05
2#C_cell78	Yes	2.62811e-06	3.38866e-301	5.25364e-06	1.86653e-301	1.86653e-301	2.04545e-06	3.1159e-293	9.10545e-06	1.86653e-301	8.72004e-07	6.00862e-07	5.60861e-06	5.24889e-296	3.03654e-05	1.7412e-05	1.49349e-06	3.51184e-06	2.65508e-06	2.98318e-06	0.000643161	0.000538485	3.88128e-07
2#C_cell79	Yes	0.000111449	3.38866e-301	5.19515e-06	6.66738e-06	1.86653e-301	3.80213e-06	3.1159e-293	0.000130769	1.83591e-07	3.87622e-06	1.35077e-06	9.18668e-05	2.37888e-07	0.000318873	5.30609e-05	6.39123e-05	0.000204448	1.86653e-301	1.86653e-301	0.000655015	0.000583945	0.00013993
2#C_cell80	Yes	3.57501e-05	3.08522e-06	5.02125e-06	1.26958e-07	1.86653e-301	1.84929e-05	5.99781e-08	8.66845e-05	2.12509e-07	7.73827e-07	2.16316e-07	0.000136778	5.60476e-06	0.000242134	2.60397e-05	3.33151e-05	0.000159794	1.86653e-301	1.86653e-301	0.000243794	0.00035541	1.86653e-301
2#C_cell81	Yes	2.21151e-06	3.38866e-301	4.51151e-06	1.86653e-301	1.86653e-301	7.33075e-300	3.1159e-293	4.32176e-294	1.86653e-301	4.1433e-07	1.68779e-07	2.21968e-297	5.24889e-296	8.67072e-06	8.41272e-288	5.77544e-06	1.86653e-301	1.86653e-301	1.86653e-301	0.0010296	0.000340725	0.000277873
2#C_cell82	Yes	1.86653e-301	1.86653e-301	4.49994e-06	1.54081e-06	1.86653e-301	7.00437e-288	1.55888e-291	6.86282e-291	8.06365e-301	6.7771e-298	1.46545e-07	1.69361e-05	1.42317e-284	1.19415e-05	2.05362e-06	2.05254e-06	1.86653e-301	1.86653e-301	1.86653e-301	0.000726171	0.000313025	1.71125e-05
2#C_cell83	Yes	1.86653e-301	3.38866e-301	4.46756e-06	1.86653e-301	1.86653e-301	7.33075e-300	3.1159e-293	4.32176e-294	1.86653e-301	1.80102e-07	1.0038e-284	2.21968e-297	5.24889e-296	1.77739e-06	8.41272e-288	1.86653e-301	8.98238e-06	1.86653e-301	1.86653e-301	0.00013658	9.26582e-06	1.86653e-301
2#C_cell84	Yes	1.86653e-301	3.38866e-301	4.39935e-06	1.86653e-301	1.86653e-301	7.33075e-300	3.1159e-293	4.68608e-06	1.50874e-08	8.76999e-08	1.0038e-284	2.21968e-297	5.24889e-296	6.51094e-06	3.49045e-06	1.86653e-301	1.28642e-05	2.08815e-07	1.86653e-301	0.000379311	0.000196707	0.000136769
2#C_cell85	Yes	1.86653e-301	3.46553e-08	3.9479e-06	2.89423e-06	1.86653e-301	2.40402e-05	3.58201e-08	1.03229e-05	8.06365e-301	1.29013e-07	1.18861e-292	1.21941e-05	1.42317e-284	3.25676e-05	1.76877e-06	1.86653e-301	9.27756e-06	1.86653e-301	1.86653e-301	0.000398017	0.000337505	0.000144424
2#C_cell86	Yes	4.98917e-06	3.38866e-301	3.77124e-06	1.41278e-06	1.86653e-301	5.36026e-06	3.1159e-293	1.03489e-05	1.54161e-08	8.78196e-07	4.00122e-07	9.60931e-06	5.24889e-296	4.34692e-05	4.84171e-06	3.65064e-06	2.62621e-05	1.86653e-301	1.86653e-301	0.000469706	0.00037665	1.95035e-05
2#C_cell87	Yes	6.79471e-06	1.86653e-301	2.62001e-06	1.42191e-06	1.86653e-301	5.07892e-06	1.55888e-291	4.73383e-06	6.29226e-08	1.32463e-07	7.83385e-08	6.93302e-06	1.42317e-284	6.88583e-05	3.77067e-05	4.31441e-06	1.86653e-301	1.86653e-301	1.86653e-301	0.000566981	0.000200299	3.57765e-05
2#C_cell88	Yes	1.97327e-06	3.38866e-301	2.34306e-06	1.86653e-301	1.86653e-301	3.52283e-06	3.1159e-293	2.90009e-06	1.86653e-301	3.04408e-07	1.60507e-07	5.88694e-06	5.24889e-296	2.7511e-06	1.83685e-06	4.5911e-06	3.57438e-06	1.86653e-301	1.86653e-301	0.000562928	0.000391673	0.000126957
2#C_cell89	Yes	3.90642e-06	1.86653e-301	1.95106e-06	1.86653e-301	1.86653e-301	7.00437e-288	1.55888e-291	6.86282e-291	8.06365e-301	6.7771e-298	1.18861e-292	6.00809e-284	1.42317e-284	1.86653e-301	2.64697e-298	1.86653e-301	5.91919e-06	1.86653e-301	1.86653e-301	0.000676828	0.000473922	0.000104572
2#C_cell90	Yes	3.18818e-06	2.11758e-07	1.86399e-06	1.86653e-301	1.86653e-301	7.00437e-288	1.55888e-291	3.77686e-06	9.99411e-08	2.62161e-07	1.18861e-292	9.25918e-06	1.42317e-284	8.59523e-06	2.64697e-298	1.86653e-301	1.41989e-05	1.86653e-301	1.86653e-301	0.00023805	0.000142974	1.29403e-06
2#C_cell91	Yes	1.86653e-301	1.65449e-07	1.74155e-06	1.86653e-301	1.86653e-301	3.4567e-06	1.55888e-291	4.1199e-06	8.68598e-08	3.15083e-07	1.18861e-292	6.00809e-284	1.42317e-284	4.03873e-05	4.08845e-08	7.89594e-06	2.307e-05	1.86653e-301	1.86653e-301	0.000512784	0.000251809	6.04271e-05
2#C_cell92	Yes	9.02389e-06	1.23765e-07	7.61277e-07	1.86653e-301	1.86653e-301	7.33075e-300	3.1159e-293	5.06722e-06	1.86653e-301	3.445e-07	1.0038e-284	7.37087e-06	4.36661e-08	1.05998e-05	8.41272e-288	2.79957e-06	1.86653e-301	1.86653e-301	1.86653e-301	0.000418862	0.00012571	8.41785e-06
2#C_cell93	Yes	5.5242e-05	1.08946e-07	4.98488e-07	1.13425e-06	2.81952e-06	7.71896e-06	6.36165e-06	8.78619e-05	3.60889e-05	2.3336e-06	2.0417e-06	0.000136241	5.13349e-05	0.000364542	0.000450445	4.78881e-07	0.000148605	1.10302e-06	1.86653e-301	0.000251093	0.00021994	2.26093e-06
2#C_cell94	Yes	6.95055e-05	5.838e-08	1.84955e-07	1.30344e-06	6.1778e-07	7.87484e-06	2.46153e-08	3.84463e-05	5.17017e-08	2.42516e-06	2.14723e-06	2.55173e-05	9.14514e-06	0.000227647	0.000315892	6.10367e-05	9.4031e-05	3.25933e-06	1.86653e-301	0.000566238	0.000589652	7.17838e-06
2#C_cell95	Yes	4.82428e-06	8.14739e-05	1.53974e-07	1.86653e-301	4.45197e-06	1.11709e-07	1.57833e-05	5.66969e-07	0.000258973	2.99578e-292	1.94155e-06	5.91024e-07	6.67782e-05	9.68713e-07	0.000416069	1.54254e-05	5.85096e-05	1.86653e-301	1.86653e-301	0.000601416	0.000359205	1.29234e-05
2#C_cell96	Yes	5.94893e-06	2.4529e-07	6.5709e-08	1.86653e-301	1.86653e-301	7.00437e-288	1.55888e-291	4.32728e-06	1.4732e-07	3.24688e-07	1.18861e-292	1.1936e-05	1.42317e-284	3.0173e-05	3.41931e-08	2.07716e-06	3.17002e-05	7.47626e-07	1.86653e-301	0.000430861	0.000391082	5.83525e-05
2#C_cell97	Yes	7.14444e-05	3.38866e-301	2.1312e-289	5.42262e-06	4.99823e-06	2.02774e-05	1.42624e-05	0.000134719	0.000265295	3.9425e-06	2.70153e-06	0.000121146	0.000212367	0.000375019	0.000575131	7.6511e-05	0.000199501	5.53446e-06	1.86653e-301	0.000537976	0.000324826	8.06467e-06
2#C_cell98	Yes	6.39613e-05	3.38866e-301	2.1312e-289	5.02637e-06	7.90404e-06	9.54359e-06	7.4136e-06	2.1824e-05	4.32656e-05	4.67092e-06	3.56565e-06	6.59015e-06	1.86267e-05	0.000372722	0.000541064	1.66742e-05	5.34871e-05	2.05515e-06	1.86653e-301	0.000263496	0.000222765	1.10337e-06
2#C_cell99	Yes	8.03674e-06	2.70715e-08	2.1312e-289	1.86653e-301	1.86653e-301	7.33075e-300	3.1159e-293	6.84281e-06	1.86653e-301	1.56669e-06	6.25079e-07	5.35352e-06	5.24889e-296	1.10893e-05	1.48566e-06	8.41267e-06	1.11968e-05	1.86653e-301	1.86653e-301	0.000350677	0.000283783	1.86653e-301
2#C_cell100	Yes	1.86653e-301	7.77874e-08	2.1312e-289	1.86653e-301	1.86653e-301	7.33075e-300	3.1159e-293	4.32176e-294	1.86653e-301	1.38664e-07	5.56362e-08	2.21968e-297	5.24889e-296	5.28667e-06	8.41272e-288	2.59086e-06	3.21255e-06	1.86653e-301	1.86653e-301	0.000240837	0.000124968	5.80001e-07
2#C_cell101	Yes	1.86653e-301	5.44078e-08	2.1312e-289	1.86653e-301	1.86653e-301	7.33075e-300	3.1159e-293	4.32176e-294	3.16097e-06	2.04481e-07	1.0038e-284	2.21968e-297	5.24889e-296	9.12586e-06	1.96107e-06	2.29315e-06	1.86653e-301	6.84087e-08	1.86653e-301	0.000445555	0.000491923	0.000262661
2#C_cell102	Yes	1.008e-06	3.38866e-301	2.1312e-289	1.86653e-301	1.86653e-301	7.33075e-300	3.1159e-293	4.32176e-294	1.86653e-301	2.79177e-07	1.0038e-284	2.21968e-297	5.24889e-296	8.41839e-06	7.61651e-06	1.9792e-06	1.86653e-301	1.86653e-301	1.86653e-301	0.000204139	0.00019463	5.43373e-06
2#C_cell103	Yes	1.07157e-06	3.38866e-301	2.1312e-289	1.86653e-301	1.86653e-301	7.33075e-300	3.1159e-293	2.17213e-06	1.86653e-301	1.75991e-07	2.39596e-07	2.47676e-06	5.24889e-296	1.18864e-05	3.69343e-06	1.64572e-06	7.97817e-06	1.86653e-301	1.86653e-301	0.00124442	0.00055139	6.51824e-05
2#C_cell104	Yes	1.86653e-301	1.85613e-08	2.1312e-289	1.86653e-301	1.86653e-301	7.33075e-300	3.1159e-293	3.14914e-06	1.86653e-301	2.0132e-07	1.0038e-284	6.90625e-06	5.24889e-296	3.5649e-06	8.41272e-288	1.86653e-301	3.77324e-06	1.86653e-301	1.86653e-301	0.000736209	0.000303541	3.81577e-05
2#C_cell105	Yes	1.69532e-06	3.38866e-301	2.1312e-289	1.86653e-301	1.86653e-301	7.33075e-300	3.1159e-293	1.72569e-06	1.86653e-301	3.84261e-07	1.81918e-07	5.23106e-06	5.24889e-296	1.81021e-06	8.41272e-288	1.86653e-301	3.73907e-06	1.86653e-301	1.86653e-301	0.000100568	0.000240499	1.86653e-301
2#C_cell106	Yes	2.14052e-06	3.38866e-301	2.1312e-289	1.86653e-301	1.86653e-301	7.33075e-300	3.1159e-293	4.32176e-294	1.86653e-301	2.99578e-292	1.0038e-284	2.21968e-297	5.24889e-296	6.12307e-06	3.78521e-06	1.86653e-301	2.12189e-06	5.35469e-08	1.86653e-301	3.62803e-05	9.4622e-05	1.86653e-301
2#C_cell107	Yes	9.90809e-05	1.1652e-07	6.29013e-298	2.10824e-06	1.86653e-301	3.63288e-05	5.54439e-08	7.60985e-05	1.43163e-07	2.00609e-06	1.18861e-292	0.00017198	5.56177e-07	0.000503638	4.98043e-07	2.76346e-05	0.000201099	1.86653e-301	1.86653e-301	4.50985e-05	5.24078e-05	1.86653e-301
2#C_cell108	Yes	1.57999e-05	1.86653e-301	6.29013e-298	1.86653e-301	1.86653e-301	7.00437e-288	1.55888e-291	8.91808e-06	7.90897e-08	2.20776e-07	4.45376e-08	2.60098e-05	1.41867e-07	7.05255e-05	1.61805e-06	5.66025e-06	3.19442e-06	1.86653e-301	1.86653e-301	0.000107556	3.82882e-05	3.33019e-07
2#C_cell109	no	4.71059e-05	1.76421e-07	5.48456e-05	1.11714e-05	1.78179e-06	6.0408e-06	1.42682e-293	2.50057e-05	6.26439e-299	5.6448e-07	1.68753e-07	9.286e-05	4.19809e-06	0.000243784	1.39983e-07	0.000135674	9.75652e-05	1.86653e-301	1.86653e-301	0.000160063	9.47402e-05	2.44962e-05
2#C_cell110	no	0.000157758	1.08797e-06	0.000273016	2.06734e-05	1.61692e-06	2.89561e-05	2.94196e-07	0.000172621	3.83429e-07	1.9727e-06	3.51655e-07	0.000114933	4.09545e-07	0.000723097	6.23528e-07	7.9158e-05	8.65014e-05	4.1587e-06	1.86653e-301	0.000131993	6.15436e-05	5.38438e-06
2#C_cell111	no	7.01351e-05	4.28491e-06	0.000432567	2.01593e-05	3.77371e-08	2.48601e-05	1.42682e-293	0.000325238	5.34631e-07	1.54222e-06	1.94907e-07	0.000452468	7.86641e-07	0.000322408	2.75297e-07	7.33775e-05	0.000255337	8.25515e-06	4.01291e-06	2.97489e-05	6.20375e-05	1.86653e-301
2#C_cell112	no	3.21617e-05	7.7221e-07	0.000328795	1.31118e-05	3.8867e-08	1.33522e-05	6.52302e-08	0.000132961	2.45322e-07	7.82764e-07	4.53119e-08	0.000178023	1.56344e-07	0.00020278	6.95004e-07	6.40951e-05	0.000213432	3.06617e-06	1.86653e-301	0.0001727	7.89753e-05	1.78787e-05
2#C_cell113	no	3.09521e-05	5.36595e-07	0.000124338	1.16124e-05	1.22014e-07	9.0353e-06	1.42682e-293	0.000146134	1.59908e-07	5.6995e-07	4.44183e-08	0.000131654	2.76362e-07	0.000154656	7.57937e-08	6.39542e-05	0.000221599	1.90715e-06	1.86653e-301	0.000332503	0.000170571	3.3739e-06
2#C_cell114	no	3.62116e-05	1.41947e-06	0.000141163	1.70345e-05	2.93221e-06	9.45743e-06	1.01698e-07	0.000118445	2.1988e-07	5.82203e-07	1.36948e-07	0.000133372	1.79038e-07	0.000243947	2.25422e-07	5.3642e-05	0.00013432	2.78994e-06	1.86653e-301	0.000118688	4.85357e-05	8.46499e-06
2#C_cell115	no	2.22702e-05	3.67223e-07	0.000215908	1.85113e-06	1.86653e-301	1.32994e-05	1.42682e-293	3.95153e-05	4.51925e-08	7.22826e-07	1.86653e-301	0.000103815	1.65498e-07	0.000132903	4.2762e-08	4.63175e-05	0.000232699	1.86653e-301	1.86653e-301	7.58537e-05	8.65385e-05	1.86653e-301
2#C_cell116	no	2.35565e-05	7.89549e-07	0.000293737	4.01478e-06	1.86653e-301	2.82431e-06	1.42682e-293	0.000126312	3.19638e-07	5.23699e-07	1.86653e-301	0.000171484	5.78673e-07	5.69177e-05	3.09584e-08	3.97856e-05	7.48198e-05	5.83403e-06	1.86653e-301	1.96808e-05	1.00156e-05	1.86653e-301
2#C_cell117	no	2.36707e-05	3.64874e-07	0.000144257	6.47313e-06	1.86653e-301	7.01693e-06	2.81105e-08	4.15306e-05	1.06022e-07	5.12965e-07	1.86653e-301	2.71807e-05	6.35987e-290	0.000137415	5.6858e-08	3.96242e-05	0.000243677	1.86653e-301	3.50681e-06	1.34696e-05	1.64985e-05	1.86653e-301
2#C_cell118	no	3.11734e-05	3.98556e-06	0.000169916	1.06542e-05	2.20172e-06	7.68106e-06	3.03557e-08	9.12855e-05	1.7215e-07	4.0632e-07	2.81098e-07	0.000240209	5.57644e-07	0.000209094	0.000116305	3.82768e-05	0.000222403	1.86653e-301	1.86653e-301	4.68523e-05	3.69592e-05	6.87272e-06
2#C_cell119	no	5.102e-05	3.45338e-07	6.68463e-05	5.32929e-06	1.88453e-07	5.6763e-06	1.42682e-293	7.86452e-05	1.4234e-07	5.71379e-07	6.08489e-08	0.000129406	7.18259e-08	0.000192808	1.56404e-07	3.79364e-05	0.00012694	1.86653e-301	1.86653e-301	6.87777e-06	3.27291e-07	1.86653e-301
2#C_cell120	no	4.19501e-05	3.23155e-07	9.82376e-05	4.56191e-06	1.86653e-301	6.50275e-06	2.6577e-08	0.000104825	2.49707e-07	5.79807e-07	4.05135e-08	5.40315e-05	3.54125e-08	0.000172975	1.74621e-07	3.73124e-05	0.00015101	2.635e-06	2.58823e-06	0.000367901	3.78561e-05	0.000403024
2#C_cell121	no	7.71065e-05	2.76837e-08	3.83259e-05	1.20951e-05	4.72547e-07	7.86425e-06	1.42682e-293	0.000100106	2.5351e-07	6.45236e-07	1.8081e-07	0.000224715	5.76284e-07	0.000285632	2.10473e-07	3.66301e-05	0.00041564	2.80182e-06	1.86653e-301	4.20335e-05	2.08914e-05	1.86653e-301
2#C_cell122	no	5.16934e-05	4.99648e-07	0.000311597	4.34562e-06	1.71879e-07	1.01899e-05	8.0629e-08	0.000116806	2.81326e-07	7.53822e-07	8.24771e-08	0.000108834	3.56814e-06	0.000166537	8.24456e-08	3.58684e-05	0.00014449	1.24056e-05	5.396e-08	0.000130503	8.95239e-05	1.36407e-06
2#C_cell123	no	5.46114e-05	1.98521e-07	0.000141935	2.32695e-05	1.97669e-08	1.04116e-05	1.44132e-07	0.000167334	2.2276e-07	5.48674e-07	8.96174e-08	0.000158	1.39292e-07	0.000287451	9.41271e-08	3.28102e-05	7.09513e-05	1.86653e-301	1.86653e-301	5.66267e-05	4.06887e-05	8.7853e-06
2#C_cell124	no	6.13998e-05	6.05604e-07	9.03661e-05	6.16437e-06	1.5032e-08	5.08283e-06	1.42682e-293	5.02385e-05	1.87238e-07	3.59243e-07	1.86653e-301	0.000101373	1.83164e-07	0.000274384	2.48347e-07	2.79571e-05	0.000109473	1.86653e-301	1.86653e-301	2.83075e-05	6.26938e-06	1.86653e-301
2#C_cell125	no	5.46101e-05	9.44334e-08	5.73583e-05	3.8523e-06	1.86653e-301	6.93583e-06	2.47684e-08	0.000109074	2.79065e-07	1.02415e-06	1.59635e-08	0.000126836	1.29476e-07	0.000205183	1.42271e-07	2.56931e-05	7.68469e-05	9.07939e-07	1.86653e-301	3.27735e-05	3.6152e-05	1.48511e-06
2#C_cell126	no	2.58606e-05	1.86653e-301	1.86653e-301	1.2112e-05	9.1888e-06	1.21794e-05	5.51496e-07	0.000131497	0.00014382	1.10008e-06	2.84337e-07	0.000151306	2.31323e-05	0.000170293	8.76233e-05	2.48697e-05	0.000128432	4.68262e-06	1.86653e-301	7.62626e-05	5.51874e-05	7.23397e-07
2#C_cell127	no	1.68781e-05	3.53325e-08	3.58344e-05	3.09004e-06	1.86653e-301	7.04543e-06	1.42682e-293	6.81917e-05	9.84628e-08	4.38812e-07	1.68605e-08	0.000259814	5.05886e-07	0.000138697	5.41586e-08	2.48171e-05	2.47925e-05	2.9584e-06	1.86653e-301	3.07671e-05	1.25309e-05	6.87793e-07
2#C_cell128	no	2.75759e-05	5.09617e-08	2.57634e-05	7.80183e-07	1.38132e-06	6.42929e-06	1.86751e-05	4.50406e-05	3.3619e-05	4.92667e-07	2.2651e-07	0.000223672	0.000286439	0.000174419	0.000162241	2.43249e-05	7.20693e-05	1.86653e-301	1.86653e-301	4.70401e-05	4.44654e-05	1.86653e-301
2#C_cell129	no	2.24693e-05	4.13917e-07	7.95771e-05	6.80133e-06	1.86653e-301	7.20676e-06	7.64684e-08	6.28497e-05	1.22073e-07	3.91975e-07	4.97127e-08	0.000219362	4.27851e-07	0.000153097	6.36772e-08	2.39745e-05	0.000150433	1.86653e-301	1.86653e-301	0.000125423	9.48001e-05	5.25064e-06
2#C_cell130	no	4.12867e-05	3.02894e-06	1.86653e-301	2.73408e-06	1.18862e-07	1.91279e-05	2.88727e-08	0.000138884	1.32609e-07	5.35163e-07	1.86653e-301	0.000125625	6.35987e-290	0.000114058	7.32762e-08	2.3695e-05	0.000131995	1.86653e-301	4.75763e-06	4.71945e-05	4.65945e-05	2.52579e-05
2#C_cell131	no	1.67813e-05	2.99313e-07	0.000112824	3.22593e-06	1.31687e-06	7.65324e-06	1.42682e-293	7.53258e-05	2.37703e-07	6.50553e-07	8.06637e-08	7.78136e-05	1.04416e-07	0.000166502	5.31219e-05	2.35398e-05	7.31293e-05	1.86653e-301	1.86653e-301	0.00104763	0.000344377	1.26654e-05
2#C_cell132	no	1.83084e-05	5.06521e-08	2.58228e-05	6.81324e-06	1.51159e-06	3.75019e-06	1.42682e-293	4.31923e-05	1.05189e-07	7.19649e-08	7.56895e-08	6.82852e-05	7.40928e-08	0.000103991	4.35574e-05	2.32701e-05	7.99034e-05	1.86653e-301	1.86653e-301	0.000487177	0.000333301	9.85683e-07
2#C_cell133	no	2.5586e-05	5.81095e-06	6.28563e-05	5.53292e-06	1.86653e-301	8.76018e-06	4.78946e-08	7.68389e-05	4.50985e-07	4.47503e-07	8.84209e-08	2.65961e-05	6.35987e-290	0.000131699	6.04178e-08	2.32515e-05	0.000112377	6.72633e-07	1.86653e-301	8.01956e-05	1.78239e-05	4.5633e-06
2#C_cell134	no	2.93258e-05	5.53377e-07	0.00012861	1.00963e-05	3.22909e-06	1.32453e-05	3.27918e-08	5.36357e-05	1.6879e-07	6.71429e-07	1.21805e-07	4.68381e-05	1.71191e-07	9.55238e-05	3.29126e-06	2.25284e-05	4.67652e-05	1.86653e-301	1.86653e-301	4.02616e-06	6.87335e-06	1.86653e-301
2#C_cell135	no	2.21257e-05	6.306e-07	0.000253705	1.43074e-05	1.86653e-301	7.64924e-06	1.42682e-293	0.00011441	2.07054e-07	4.78608e-07	1.86653e-301	7.26631e-05	1.95086e-07	0.000126149	1.08454e-07	2.0663e-05	6.44021e-05	1.86653e-301	4.93726e-07	2.19281e-05	7.44327e-06	1.86653e-301
2#C_cell136	no	4.96112e-05	1.14505e-05	0.000319618	5.65715e-06	1.213e-06	7.32729e-06	1.42682e-293	9.92862e-05	3.42961e-07	7.4215e-07	3.15985e-07	0.000297325	5.38389e-07	0.00019688	2.99082e-05	2.03107e-05	1.79886e-05	1.86653e-301	1.86653e-301	1.33881e-05	4.51424e-06	3.67997e-06
2#C_cell137	no	4.0516e-05	1.35362e-07	6.18385e-05	2.63729e-06	1.86653e-301	6.20521e-06	5.48829e-08	7.86948e-05	8.93505e-08	8.88038e-07	1.86653e-301	0.000125911	1.85803e-07	0.000206032	9.67112e-08	1.95988e-05	9.8478e-05	1.86653e-301	1.0767e-07	4.86397e-05	3.65311e-05	1.86653e-301
2#C_cell138	no	2.58242e-05	1.54947e-07	3.57225e-05	8.8946e-06	1.86653e-301	2.91269e-06	1.42682e-293	0.000116065	4.23451e-07	4.52321e-07	6.6538e-08	0.000139958	2.60675e-07	6.88052e-05	6.29464e-08	1.95502e-05	0.000145395	2.8528e-06	1.86653e-301	0.000175818	0.000124732	2.54778e-06
2#C_cell139	no	1.8291e-05	4.34074e-07	0.000148028	2.42215e-06	1.86653e-301	8.62245e-06	5.67454e-08	7.09575e-05	1.48331e-07	5.7933e-07	8.67802e-08	0.000171969	3.01022e-07	0.00017283	9.2481e-07	1.80787e-05	6.8039e-05	1.86653e-301	1.86653e-301	9.27539e-06	5.07553e-05	1.86653e-301
2#C_cell140	no	2.72101e-05	1.71076e-06	0.000268614	4.61821e-06	1.86653e-301	1.01568e-05	1.51329e-07	6.4436e-05	1.49084e-07	5.29391e-07	1.86653e-301	5.99849e-05	5.04039e-08	7.91074e-05	9.7507e-08	1.8058e-05	4.52185e-05	1.86653e-301	1.86653e-301	3.06537e-05	9.88182e-06	5.47865e-06
2#C_cell141	no	2.87587e-05	1.92205e-07	8.06659e-05	9.02471e-06	1.69895e-08	2.30263e-05	4.04786e-08	3.66349e-05	2.19163e-07	3.72962e-07	1.86653e-301	5.83024e-05	1.4353e-07	0.000117189	8.80597e-08	1.65063e-05	9.66893e-05	2.60993e-06	1.86653e-301	7.43569e-06	6.25801e-06	1.86653e-301
2#C_cell142	no	5.50826e-05	6.79068e-07	0.000152212	1.19112e-05	1.2594e-06	1.61484e-05	8.62734e-08	0.000167258	2.34139e-07	1.01225e-06	2.46542e-07	0.000150373	2.51452e-06	0.000167741	7.40825e-06	1.65059e-05	7.98292e-05	5.58167e-06	1.86653e-301	8.74405e-06	6.87381e-06	1.86653e-301
2#C_cell143	no	3.20264e-05	1.86653e-301	1.10338e-06	1.41362e-05	1.11818e-06	1.30189e-05	1.42682e-293	2.5128e-05	1.06071e-07	8.33241e-07	2.47964e-07	6.98926e-05	5.86069e-08	0.000108338	6.9583e-08	1.57496e-05	9.71414e-05	8.07512e-06	1.86653e-301	8.36295e-05	5.55298e-05	1.06758e-06
2#C_cell144	no	1.2665e-05	5.5955e-07	0.000163417	1.12505e-05	1.86653e-301	9.07046e-06	1.42682e-293	5.05253e-05	7.41262e-08	2.80956e-07	1.86653e-301	0.000151772	3.35171e-07	7.17284e-05	2.78123e-08	1.55234e-05	4.77333e-05	8.51842e-06	1.86653e-301	8.90793e-05	2.76379e-05	1.86653e-301
2#C_cell145	no	5.77743e-05	2.63571e-07	7.82416e-05	6.22322e-06	1.86653e-301	1.71493e-05	3.51029e-08	9.98494e-05	5.1507e-07	8.10987e-07	9.9926e-08	0.000177987	1.43668e-07	0.000230218	1.02611e-07	1.43902e-05	0.000146392	3.19276e-06	1.86653e-301	0.0010984	0.000487415	8.99256e-06
2#C_cell146	no	4.33131e-05	9.8744e-07	0.000387406	2.20807e-05	2.85142e-08	1.52589e-05	6.53567e-08	0.000216938	3.00757e-07	3.31247e-07	1.35294e-07	0.000279116	4.47265e-07	0.000291421	2.61978e-07	1.33025e-05	1.65434e-05	6.27109e-06	4.33155e-06	0.000661015	0.000365411	1.66521e-05
2#C_cell147	no	5.12888e-05	2.34831e-07	0.000112658	1.08276e-05	1.86653e-301	2.72163e-06	1.42682e-293	9.72593e-05	2.04715e-07	4.23487e-07	9.75894e-08	0.000151202	2.02071e-06	0.00025531	7.79981e-07	1.25992e-05	5.12441e-05	1.19502e-05	1.86653e-301	0.000613758	0.000495423	1.58738e-05
2#C_cell148	no	2.81017e-05	1.62461e-07	1.95249e-08	9.60975e-06	2.21722e-06	1.48166e-05	2.86452e-08	7.70683e-05	1.99831e-07	6.28046e-07	3.1827e-07	0.000112811	1.3038e-07	0.00024778	4.94614e-05	1.18037e-05	0.000262917	1.86653e-301	2.37696e-06	7.18387e-05	6.75422e-05	7.92393e-07
2#C_cell149	no	2.67948e-05	7.16639e-08	5.48292e-05	1.3754e-06	1.09728e-06	4.89183e-06	1.42682e-293	5.60867e-05	2.19057e-07	3.60503e-07	5.70278e-08	1.20658e-05	6.35987e-290	5.9109e-05	2.17929e-05	1.1718e-05	4.62656e-05	3.77295e-06	1.86653e-301	0.000584551	0.000403469	4.86709e-05
2#C_cell150	no	3.92517e-05	6.06802e-07	0.000202689	2.7357e-06	1.86653e-301	1.08175e-05	4.63819e-07	5.12507e-05	7.87536e-08	3.13817e-07	6.44233e-08	9.97948e-05	5.56694e-07	0.000162518	1.30041e-07	1.12247e-05	0.000172586	1.86653e-301	1.86653e-301	0.000433174	0.000251645	0.000105174
2#C_cell151	no	1.91799e-05	2.57319e-06	4.63448e-05	1.72118e-06	1.86653e-301	7.12419e-06	4.29055e-08	4.95244e-05	1.53197e-07	3.75218e-07	4.75772e-08	4.13951e-05	2.96806e-06	0.000138144	8.90334e-08	1.07575e-05	2.64686e-05	1.86653e-301	1.86653e-301	9.87721e-05	3.53289e-05	1.86653e-301
2#C_cell152	no	4.04963e-05	1.98971e-07	4.57416e-05	1.04193e-05	1.48994e-06	8.3803e-06	6.21464e-08	0.000181982	2.87692e-07	8.0394e-07	2.58927e-07	7.87959e-05	9.9754e-08	0.000202308	1.47785e-07	9.87305e-06	2.04468e-05	1.86653e-301	1.86653e-301	1.12874e-05	5.47192e-06	5.10845e-08
2#C_cell153	no	2.63543e-05	1.41019e-07	5.75396e-05	2.30297e-06	1.86653e-301	4.57326e-06	6.4158e-08	6.11171e-05	1.43785e-07	4.55396e-07	1.02628e-07	5.07681e-05	1.09178e-07	9.99022e-05	6.42272e-08	8.95701e-06	1.49165e-05	1.86653e-301	1.86653e-301	1.93143e-05	1.48689e-05	4.39321e-06
2#C_cell154	no	2.98524e-05	6.62996e-08	3.73098e-05	3.89625e-06	1.86653e-301	3.76566e-06	1.42682e-293	2.82809e-05	9.452e-08	2.77008e-07	1.81673e-08	7.86355e-05	4.16506e-08	0.000115884	9.95833e-08	8.35788e-06	5.35387e-05	1.69532e-06	1.86653e-301	4.75393e-05	1.49835e-05	3.48172e-06
2#C_cell155	no	1.00604e-05	1.58794e-07	9.94837e-05	2.80844e-06	1.86653e-301	9.19594e-07	1.42682e-293	6.02058e-05	3.03933e-07	1.98545e-07	1.86653e-301	4.77909e-05	4.09745e-08	0.000111097	9.41992e-08	7.34585e-06	4.24076e-05	1.89868e-06	1.86653e-301	2.33212e-05	1.19418e-05	5.66046e-06
2#C_cell156	no	3.44865e-05	3.01612e-06	7.69026e-05	1.86653e-301	1.86653e-301	5.74457e-06	1.42682e-293	0.000118674	3.40607e-06	4.04509e-07	1.86653e-301	5.44295e-05	1.89458e-07	0.000100375	1.10846e-07	7.34541e-06	3.05386e-05	1.86653e-301	1.86653e-301	2.54587e-05	1.46393e-05	1.86653e-301
2#C_cell157	no	3.00656e-05	1.10585e-07	7.28875e-05	1.39861e-05	1.86653e-301	1.3295e-05	4.58777e-08	3.33551e-05	2.78111e-07	4.24163e-07	1.86653e-301	1.3797e-05	6.35987e-290	0.000173829	1.18965e-07	6.95569e-06	2.98323e-05	2.71715e-06	1.86653e-301	2.18397e-05	1.13549e-05	2.05289e-06
2#C_cell158	no	1.40587e-05	5.94783e-07	0.000202147	5.46528e-06	1.86653e-301	1.28749e-05	1.42682e-293	0.00011743	1.47859e-07	5.67003e-07	1.86653e-301	0.000142603	1.6696e-07	0.000225917	1.95319e-07	5.77669e-06	0.000130665	2.16508e-06	1.86653e-301	1.94549e-05	9.12556e-06	7.18864e-07
2#C_cell159	no	1.73166e-05	3.51904e-06	6.58027e-05	9.4413e-07	1.58168e-06	8.76264e-06	1.42682e-293	5.72134e-05	1.91614e-07	4.28479e-07	1.10368e-07	7.43202e-05	6.35987e-290	8.36621e-05	1.03696e-07	5.17268e-06	5.8649e-05	1.86653e-301	1.86653e-301	0.000591985	0.000459424	4.16894e-05
2#C_cell160	no	1.16304e-05	1.4501e-07	4.76855e-05	4.8683e-06	1.86653e-301	1.29055e-06	1.42682e-293	1.79917e-05	8.16738e-08	3.25686e-07	1.86653e-301	4.8597e-05	6.35987e-290	0.00011746	2.36599e-07	4.56431e-06	0.00011326	1.86653e-301	1.86653e-301	2.73465e-05	6.15712e-05	3.80457e-08
2#C_cell161	no	1.24943e-05	6.36747e-08	2.87995e-05	3.53669e-07	1.86653e-301	3.83865e-06	1.42682e-293	2.5504e-05	9.68892e-08	4.25767e-07	1.86653e-301	5.93263e-05	6.74486e-08	5.82816e-05	2.16248e-08	4.55145e-06	3.25149e-05	1.86653e-301	1.86653e-301	0.00103871	0.000465886	7.6472e-06
2#C_cell162	no	5.0613e-06	8.17896e-07	0.000130331	9.38417e-07	1.86653e-301	2.88408e-06	1.42682e-293	5.12508e-05	1.01248e-07	2.20522e-07	5.90948e-08	5.21721e-05	5.74266e-08	0.000106836	3.21743e-06	3.73942e-06	6.21924e-05	1.86653e-301	1.86653e-301	0.000801494	0.000417688	1.86653e-301
2#C_cell163	no	1.80223e-05	1.10351e-06	2.42863e-05	9.04399e-07	1.86653e-301	2.90827e-06	1.42682e-293	6.97686e-05	2.71905e-07	1.57012e-07	1.86653e-301	5.66524e-05	4.16063e-08	9.25484e-05	3.50659e-08	3.46806e-06	3.38464e-05	4.44775e-06	1.86653e-301	0.000957283	0.00035713	8.54256e-06
2#C_cell164	no	2.67699e-06	2.25558e-08	6.74562e-06	1.86653e-301	1.86653e-301	2.22859e-06	7.33488e-08	4.10341e-06	4.66816e-08	2.4569e-07	1.86653e-301	1.6717e-279	6.35987e-290	1.65795e-05	3.1094e-06	3.41714e-06	1.86653e-301	7.69269e-06	1.86653e-301	0.000355121	0.000666178	2.04189e-05
2#C_cell165	no	1.23094e-05	3.61116e-07	0.00013488	4.07222e-06	1.86653e-301	8.16601e-06	2.78672e-08	3.87508e-05	1.29895e-07	4.35884e-07	2.64779e-08	3.95515e-05	3.05638e-07	0.000151393	2.30872e-07	3.11495e-06	2.55936e-05	1.86653e-301	1.86653e-301	0.00212795	0.0015983	1.86653e-301
2#C_cell166	no	3.79546e-06	1.19439e-07	1.70993e-05	1.12026e-06	1.17065e-07	1.09338e-07	1.42682e-293	1.98339e-05	7.51216e-08	1.21853e-07	1.86653e-301	2.09732e-05	6.11799e-08	2.73134e-05	1.86653e-301	2.54161e-06	2.4276e-05	1.86653e-301	1.86653e-301	0.00217905	0.00108887	2.77287e-05
2#C_cell167	no	1.44278e-05	7.05031e-07	0.000250325	5.88822e-06	1.86653e-301	1.86307e-05	4.46437e-08	0.000141739	2.13545e-07	6.13855e-07	1.34104e-07	0.000120257	2.38629e-07	0.000277055	2.52221e-07	2.02215e-06	0.000126271	6.76797e-06	1.86653e-301	0.000153792	4.46954e-05	1.86653e-301
2#C_cell168	no	1.14158e-05	1.86653e-301	3.26779e-06	1.86653e-301	1.86653e-301	7.54547e-07	1.42682e-293	1.0345e-05	6.26439e-299	1.01459e-07	1.86653e-301	2.70074e-05	6.35987e-290	3.97688e-05	1.92451e-08	2.00715e-06	1.60096e-05	1.86653e-301	1.86653e-301	0.00092082	0.000427704	1.86653e-301
2#C_cell169	no	7.48104e-06	1.86653e-301	8.66546e-06	1.54644e-06	1.86653e-301	1.00354e-06	1.42682e-293	1.11326e-05	9.17855e-08	1.02535e-07	1.86653e-301	1.18503e-05	6.35987e-290	2.10624e-05	1.86653e-301	1.89512e-06	1.86653e-301	1.86653e-301	1.86653e-301	2.06106e-05	3.22518e-05	1.86653e-301
2#C_cell170	no	9.41764e-07	3.41204e-08	3.8924e-08	1.86653e-301	1.86653e-301	2.90769e-06	1.42682e-293	9.44997e-06	6.26439e-299	5.97108e-08	1.86653e-301	1.25465e-05	6.35987e-290	1.90935e-05	1.86653e-301	1.84565e-06	1.86653e-301	2.80094e-06	1.86653e-301	0.000841658	6.10374e-05	5.39718e-06
2#C_cell171	no	1.80167e-05	8.97772e-08	1.56183e-05	1.92298e-06	1.86653e-301	3.31813e-06	1.42682e-293	1.70047e-05	5.70908e-08	1.11616e-07	1.86653e-301	3.68014e-05	6.35987e-290	4.55186e-05	1.61737e-08	1.71231e-06	3.9887e-05	2.82945e-06	1.86653e-301	0.00123168	0.000447225	7.13958e-05
2#C_cell172	no	1.86653e-301	8.89412e-08	2.90145e-05	3.50778e-06	1.86653e-301	8.0043e-06	1.42682e-293	3.35806e-05	1.00885e-07	1.81379e-07	1.45612e-07	4.94834e-05	1.50896e-07	1.15651e-05	1.86653e-301	1.47832e-06	3.20883e-05	2.31556e-06	1.86653e-301	0.000657812	0.00024599	4.57655e-06
2#C_cell173	no	1.70793e-05	1.19251e-06	0.000116924	6.76115e-06	1.86653e-301	1.24063e-05	1.77005e-07	1.37469e-05	9.43938e-08	2.90799e-07	1.86653e-301	1.00741e-05	6.35987e-290	0.000138246	9.86689e-08	1.03515e-06	1.92224e-06	4.02304e-06	2.66212e-06	0.00072923	0.000242111	4.35276e-06
2#C_cell174	no	1.22775e-05	4.15179e-07	0.000219259	3.89847e-06	1.86653e-301	5.84167e-06	1.42682e-293	5.26501e-06	6.26439e-299	1.2863e-07	4.01484e-08	3.68067e-06	6.35987e-290	0.000119815	4.70262e-08	9.74772e-07	7.47292e-05	1.86653e-301	1.86653e-301	0.000669454	0.000336017	3.91355e-05
2#C_cell175	no	4.4105e-06	1.86653e-301	3.09358e-06	9.24204e-07	1.86653e-301	3.24029e-06	1.42682e-293	8.12341e-06	6.26439e-299	9.70804e-08	1.86653e-301	3.09257e-06	6.35987e-290	2.33752e-05	1.86653e-301	8.50091e-07	2.15266e-05	2.58645e-06	1.86653e-301	0.000119381	4.95408e-05	3.88475e-06
2#C_cell176	no	2.81155e-06	1.86653e-301	1.32344e-05	1.86653e-301	1.86653e-301	3.82535e-06	3.5416e-08	1.29093e-05	1.2992e-07	3.14235e-07	8.35535e-08	3.17513e-05	8.67711e-08	2.0165e-05	1.86653e-301	4.82162e-07	1.85639e-05	9.31086e-06	1.86653e-301	0.000135497	5.54878e-05	1.86653e-301
2#C_cell177	no	3.32731e-05	1.55505e-07	5.85387e-05	3.06596e-06	1.86653e-301	9.52744e-06	1.42682e-293	3.98983e-05	2.22115e-06	4.18652e-07	1.86653e-301	0.000104155	1.08811e-07	0.000249057	1.47806e-07	1.86653e-301	0.000125913	2.43867e-06	2.07267e-06	2.5564e-05	1.18256e-05	1.86653e-301
2#C_cell178	no	4.67198e-06	4.26588e-07	8.32572e-05	5.39488e-06	4.53328e-07	9.77202e-06	1.42682e-293	3.93101e-05	8.78569e-08	2.55639e-07	2.16416e-08	3.13664e-05	6.35987e-290	6.31837e-05	8.12521e-08	1.86653e-301	0.000115487	1.86653e-301	1.69411e-06	0.000252747	8.51575e-05	1.86653e-301
2#C_cell179	no	5.06304e-06	1.26404e-06	5.79461e-05	9.56824e-07	1.86653e-301	1.26547e-06	1.42682e-293	3.72174e-06	6.26439e-299	2.24724e-08	1.86653e-301	5.90939e-06	6.35987e-290	4.9111e-05	4.21803e-08	1.86653e-301	2.76708e-05	1.86653e-301	3.65248e-06	2.8201e-06	2.99251e-06	1.26296e-07
2#C_cell180	no	4.82332e-05	1.22363e-05	0.000296594	1.03728e-05	1.86653e-301	1.84068e-05	1.85205e-07	5.73266e-05	2.93578e-07	1.4771e-06	7.99961e-08	0.000357642	9.14174e-07	0.000203117	2.30187e-07	1.86653e-301	2.21029e-05	4.65338e-06	2.5699e-06	0.00101792	0.000597317	0.000143376
2#C_cell181	no	1.51853e-05	1.46729e-07	2.26006e-05	1.86653e-301	1.86653e-301	2.95058e-06	1.42682e-293	3.29185e-05	2.81751e-07	1.65116e-07	1.86653e-301	2.56937e-05	6.35987e-290	3.69836e-05	1.86653e-301	1.86653e-301	1.10235e-05	1.86653e-301	1.86653e-301	0.000474556	0.000821347	1.17625e-05
2#C_cell182	no	3.31192e-06	1.29539e-07	1.86653e-301	1.69358e-06	1.86653e-301	1.78375e-06	1.42682e-293	1.29712e-05	1.05202e-07	4.75701e-08	5.05414e-08	1.6717e-279	6.35987e-290	2.99465e-05	1.40493e-05	1.86653e-301	5.82351e-06	6.94477e-06	1.86653e-301	0.00169088	0.000656897	8.75456e-06
1#A_cell1	no	0.000191845	1.06377e-06	0.000543037	2.40285e-05	8.3782e-06	8.40282e-05	1.37024e-07	0.000283413	2.80975e-07	1.69894e-06	3.49368e-07	0.000516875	1.16977e-06	0.00055063	1.64633e-07	0.000154782	0.000706151	7.42882e-06	1.86653e-301	0.00144662	0.000834584	2.53092e-05
1#A_cell2	no	7.38826e-05	1.43133e-06	0.000695337	2.10173e-05	8.90831e-06	2.55301e-05	2.61897e-05	0.000337463	6.44775e-07	2.71573e-06	5.97135e-07	0.000375986	1.05878e-06	0.000279788	3.68902e-05	0.000138865	0.000494157	1.86653e-301	1.86653e-301	0.000799839	0.000326337	0.000123401
1#A_cell3	no	5.44813e-05	4.25665e-08	7.25313e-06	1.44319e-05	1.86653e-301	1.28656e-05	7.94056e-291	0.000120435	2.67045e-07	1.59008e-06	5.87296e-297	0.000114405	2.44603e-07	0.000180704	5.23406e-08	0.000136539	0.000787943	1.86653e-301	1.10767e-05	0.000733499	0.000441536	7.67367e-05
1#A_cell4	no	0.000148055	8.32312e-08	1.86653e-301	2.59956e-05	2.2622e-05	1.36331e-05	4.33502e-08	0.000175345	4.73803e-07	2.6277e-06	1.00878e-06	0.000337306	7.01818e-07	0.00096199	6.26376e-07	0.000115283	0.000285569	1.86653e-301	1.86653e-301	0.000858566	0.000489109	0.000129355
1#A_cell5	no	6.36219e-05	1.31909e-06	0.000642662	5.87831e-06	1.86653e-301	1.49513e-05	7.94056e-291	0.00021026	4.48164e-07	1.90094e-06	2.6027e-07	0.00029895	7.41815e-07	0.000446879	3.74005e-07	8.06986e-05	0.000310887	4.80893e-06	1.86653e-301	0.000750754	0.000278617	1.86653e-301
1#A_cell6	no	5.85272e-05	2.74689e-06	0.000841991	5.07959e-06	2.55988e-06	1.26277e-05	7.94056e-291	0.000189871	1.73177e-07	6.20916e-06	1.33819e-06	0.000202869	7.89919e-07	0.000442235	2.00933e-05	6.93214e-05	0.000455405	6.12468e-06	1.86653e-301	0.000555704	0.000285056	4.66794e-05
1#A_cell7	no	9.08876e-05	8.32334e-07	0.000365938	4.50667e-05	1.99727e-08	2.56001e-05	5.82103e-08	7.80656e-05	2.31405e-07	2.59286e-06	1.13554e-07	4.9434e-05	6.64084e-07	0.000422298	4.59835e-06	6.85115e-05	0.000328709	1.89557e-07	5.73182e-06	0.000495751	0.000374744	0.000172109
1#A_cell8	no	2.51859e-05	4.15043e-06	0.000717878	6.27074e-06	1.86653e-301	7.83929e-06	6.74259e-08	5.12248e-05	9.32284e-08	1.03474e-06	5.87296e-297	4.37647e-05	4.79515e-08	0.000129025	2.79152e-08	5.80096e-05	0.000330224	1.86653e-301	1.86653e-301	0.00144581	0.000832395	0.000136167
1#A_cell9	no	8.69954e-05	1.83489e-06	0.000753479	1.81378e-05	5.58092e-06	3.21244e-05	4.31725e-06	0.000277349	4.4484e-07	1.42521e-06	8.55956e-07	0.000364993	7.95696e-07	0.000634481	7.51514e-05	5.48585e-05	0.000481849	1.86653e-301	1.86653e-301	0.00064638	0.000327843	2.11618e-05
1#A_cell10	no	2.87718e-05	6.59999e-07	9.4351e-05	1.21114e-05	1.86653e-301	9.78722e-06	1.00353e-05	0.000189435	3.50716e-07	8.68216e-07	3.6424e-08	9.96009e-05	7.63556e-08	0.00021574	2.6162e-08	4.827e-05	0.000378919	1.86653e-301	1.86653e-301	0.0006078	0.000431418	8.32024e-05
1#A_cell11	no	6.08503e-05	9.44858e-07	0.000382132	8.55279e-06	1.86653e-301	1.64062e-05	4.16743e-08	4.25003e-05	1.34846e-07	9.53005e-07	1.61174e-07	7.69715e-05	9.67069e-08	0.000346762	1.0274e-06	4.64047e-05	0.000556529	3.95497e-06	1.86653e-301	0.00134366	0.000682739	0.000110509
1#A_cell12	no	2.5902e-05	2.79906e-07	0.000103187	1.7406e-05	1.86653e-301	1.7824e-05	3.21982e-08	0.000101496	1.05626e-07	9.25146e-07	1.07658e-07	0.000209891	4.68922e-07	0.000220645	4.32483e-08	3.97474e-05	0.000192031	1.86653e-301	1.86653e-301	0.000591183	0.000169464	7.43095e-05
1#A_cell13	no	9.23622e-05	7.9114e-07	0.000365621	1.22348e-05	1.86653e-301	1.27772e-05	7.94056e-291	0.000145687	1.51024e-07	1.82566e-06	2.60418e-07	0.000288263	9.68242e-06	0.00029014	2.31044e-05	3.84516e-05	0.00023716	1.86653e-301	1.86653e-301	0.00102214	0.000288496	1.74107e-05
1#A_cell14	no	2.79118e-05	4.74171e-06	1.86653e-301	1.12201e-05	1.86857e-06	4.44104e-06	7.94056e-291	6.89842e-05	3.18927e-06	1.14637e-06	1.73794e-07	6.42323e-05	3.99032e-08	0.000163858	6.10819e-08	3.83309e-05	0.00027944	1.86653e-301	1.86653e-301	0.000664886	0.000562711	0.000161441
1#A_cell15	no	4.63195e-05	1.23688e-05	0.000713515	2.15559e-05	1.86653e-301	2.48934e-05	5.35571e-08	0.00011083	1.17339e-07	1.22945e-06	6.35644e-08	0.000193646	3.46991e-07	0.000625729	1.64224e-05	3.53027e-05	0.0003698	2.01879e-06	1.86653e-301	0.000916602	0.000247002	0.000201534
1#A_cell16	no	3.70009e-05	7.88574e-07	0.000338468	1.0758e-05	1.86653e-301	5.36663e-06	7.94056e-291	3.36434e-05	1.34464e-07	1.4868e-06	5.87296e-297	0.000142843	3.36531e-07	0.000305761	1.16741e-07	3.49018e-05	0.000180559	1.86653e-301	1.86653e-301	0.000673626	0.000560976	3.30705e-05
1#A_cell17	no	2.5529e-05	5.7858e-07	0.00015951	7.91513e-06	1.86653e-301	5.64448e-06	7.94056e-291	0.000159083	3.01002e-07	1.61049e-06	1.09205e-07	4.30706e-05	3.37606e-290	8.93587e-05	3.42037e-08	3.46375e-05	0.000335515	1.86653e-301	1.86653e-301	0.000350964	0.000219546	4.36032e-06
1#A_cell18	no	7.91011e-05	1.26178e-07	5.54665e-05	7.70056e-06	1.86653e-301	1.28741e-05	7.94056e-291	0.000147324	1.91467e-07	9.17393e-07	1.16489e-07	0.000252769	8.06634e-07	0.000499329	2.85781e-07	3.43364e-05	0.000251931	6.35464e-07	1.86653e-301	0.000783431	0.000408261	0.000424068
1#A_cell19	no	4.61967e-05	7.43103e-07	0.000358183	1.38373e-06	1.62529e-06	2.31442e-05	3.06596e-08	0.000109463	1.59686e-07	9.32748e-07	5.51169e-08	0.000188954	3.83749e-07	0.00019658	9.65676e-07	3.13303e-05	0.000331154	1.56937e-05	1.86653e-301	0.00097382	0.000606032	1.5543e-05
1#A_cell20	no	5.55603e-05	6.43384e-07	0.000304452	9.25752e-06	1.86653e-301	8.26151e-06	4.2686e-08	0.000127632	3.39681e-07	1.5622e-06	2.53652e-08	0.000216491	9.66147e-06	0.000301671	1.03948e-07	2.62635e-05	0.000203146	1.86653e-301	1.8065e-05	0.000795751	0.000377753	9.68912e-06
1#A_cell21	no	7.76101e-05	2.50245e-06	1.82652e-05	1.05693e-05	1.86653e-301	1.35298e-05	4.51752e-08	8.64599e-05	1.06275e-07	1.06418e-06	2.21829e-08	7.01931e-05	1.0871e-07	0.000266644	6.1604e-08	2.61046e-05	0.000257271	5.31525e-06	3.49562e-07	0.000812998	0.000444466	8.19915e-05
1#A_cell22	no	0.000130076	1.19015e-06	0.000195366	5.64284e-06	1.50558e-05	1.77435e-05	9.60441e-08	0.000115916	2.69105e-07	1.34318e-06	1.83405e-07	0.000226206	6.7793e-07	0.00044407	1.23184e-07	2.60172e-05	0.000148816	1.86653e-301	1.86653e-301	0.000179194	0.00016615	1.67922e-05
1#A_cell23	no	0.000125678	2.94131e-06	0.000361798	2.57611e-05	3.94329e-06	1.07086e-05	7.94056e-291	0.00011896	1.20409e-07	6.55375e-07	1.43205e-07	0.00034539	6.90716e-07	0.000262217	6.84404e-08	2.55753e-05	0.00024871	1.86653e-301	1.86653e-301	0.000791899	0.000222351	2.98542e-06
1#A_cell24	no	2.17867e-05	1.69357e-06	0.0005059	9.82277e-06	1.91944e-06	1.66738e-05	7.94056e-291	4.39556e-05	6.78321e-08	1.47064e-06	9.06568e-08	5.88661e-05	2.26383e-07	7.34658e-05	1.25195e-06	2.30383e-05	0.000300578	1.86653e-301	1.86653e-301	0.00139324	0.000400518	6.15545e-06
1#A_cell25	no	2.86352e-05	2.75088e-07	6.967e-05	4.15717e-06	1.86653e-301	1.21851e-05	7.94056e-291	8.16046e-05	1.37576e-07	6.99111e-07	2.49741e-08	2.10068e-05	3.37606e-290	0.000186516	7.47666e-08	1.6485e-05	7.308e-05	4.45227e-06	1.86653e-301	0.000388071	0.000158962	6.44705e-06
1#A_cell26	no	0.000107012	4.58474e-07	0.000276558	7.39413e-06	1.86653e-301	1.65615e-05	6.71826e-08	9.26319e-05	2.05526e-07	1.42531e-06	5.87296e-297	0.000110266	1.32057e-07	0.000246262	1.05516e-07	1.60167e-05	9.92247e-05	1.86653e-301	1.86653e-301	0.000198379	8.05257e-05	1.66277e-05
1#A_cell27	no	3.57457e-05	8.6687e-07	0.000258493	7.7628e-06	1.86653e-301	1.43508e-05	5.75692e-08	1.31592e-05	1.07557e-299	8.26702e-07	5.3511e-08	1.7872e-05	3.37606e-290	0.000368344	1.34489e-07	1.39423e-05	2.43044e-05	1.86653e-301	1.28209e-05	0.000401439	0.000412441	0.000133215
1#A_cell28	no	5.18758e-05	1.24653e-07	8.81575e-05	9.02546e-06	6.20779e-07	3.69684e-05	7.65305e-08	0.000258028	3.45488e-07	3.16837e-06	3.61684e-07	0.000268398	7.54496e-07	0.000246763	7.63365e-07	1.32914e-05	0.000318545	6.59782e-06	1.86653e-301	0.000840881	0.000528448	0.000266671
1#A_cell29	no	0.000140773	2.78585e-07	2.07356e-06	1.49831e-05	1.84113e-05	5.55481e-05	1.42488e-05	7.6539e-05	4.70256e-05	3.97259e-06	1.81007e-06	0.000138856	2.61035e-05	0.000279598	8.5349e-05	1.29424e-05	0.000343054	1.86653e-301	8.56239e-06	0.000538134	0.000214368	9.36637e-06
1#A_cell30	no	6.45271e-05	5.20942e-07	3.4903e-05	8.41481e-06	2.06668e-06	1.08433e-05	7.94056e-291	6.29248e-05	1.31614e-07	1.14237e-06	5.87296e-297	6.73641e-05	4.352e-08	0.000373972	8.52632e-08	1.28644e-05	0.000171738	5.17718e-06	5.04057e-08	0.000300355	0.000182331	0.000106556
1#A_cell31	no	6.45463e-06	9.99849e-07	0.000768413	9.04734e-06	1.82751e-06	6.88243e-292	7.94056e-291	3.45835e-05	6.39925e-08	5.14941e-07	7.32136e-08	5.26817e-05	7.03453e-08	5.43221e-05	1.86653e-301	1.02943e-05	0.00012578	1.86653e-301	1.86653e-301	0.000933234	0.000341797	0.000155085
1#A_cell32	no	0.000118893	2.32883e-07	0.000119515	7.37678e-06	1.80657e-06	1.09416e-05	6.75231e-07	0.000108448	9.76268e-06	1.47854e-06	4.74015e-07	0.000111691	5.31523e-06	0.000360521	3.52185e-05	1.01124e-05	0.000234115	1.86653e-301	6.2987e-06	0.00152206	0.000348878	5.37374e-06
1#A_cell33	no	1.7401e-05	2.33148e-07	0.000112769	6.49285e-06	1.86653e-301	9.27111e-06	7.94056e-291	5.77125e-05	2.7305e-07	6.83499e-07	5.15813e-08	8.21075e-05	5.33574e-07	4.61125e-05	1.86653e-301	9.95101e-06	9.21766e-05	3.30313e-06	1.86653e-301	0.000750522	0.000360791	4.14095e-05
1#A_cell34	no	8.88132e-05	1.54931e-06	0.000346303	7.91651e-06	1.86653e-301	1.44626e-05	7.94056e-291	1.39626e-05	5.26766e-08	8.49236e-07	5.73573e-08	1.6577e-05	5.80433e-08	0.000205694	7.97272e-08	9.44545e-06	0.000165917	1.86653e-301	1.86653e-301	0.000221119	0.000123505	4.86557e-05
1#A_cell35	no	8.72865e-05	8.68594e-07	0.00031332	1.98414e-05	2.1595e-08	1.82142e-05	7.94056e-291	1.67513e-05	8.94159e-08	1.74973e-06	4.43001e-08	8.84341e-06	3.37606e-290	0.000516221	1.88148e-07	8.44246e-06	1.86653e-301	8.68232e-07	1.86653e-301	0.000182908	8.20009e-05	8.26798e-06
1#A_cell36	no	2.13877e-06	1.56667e-05	1.89005e-06	2.60386e-06	1.72512e-06	6.88243e-292	7.94056e-291	9.91442e-06	9.68074e-07	1.43285e-07	1.14742e-07	3.15229e-05	3.37606e-290	4.04255e-05	6.6601e-06	7.38811e-06	0.000118795	8.66387e-06	1.86653e-301	0.000203912	9.56226e-05	3.39251e-06
1#A_cell37	no	4.15318e-05	1.62581e-07	0.000169614	6.52059e-06	1.86653e-301	1.72024e-05	4.04341e-08	5.48659e-05	1.31398e-07	1.31729e-06	3.17913e-08	2.63085e-05	3.19261e-06	0.000187067	3.67466e-08	7.16384e-06	0.000169629	1.86653e-301	3.4057e-06	0.000706099	0.000322193	0.000147991
1#A_cell38	no	2.76657e-05	1.09799e-07	6.93632e-05	8.01214e-06	8.22132e-06	6.95112e-08	1.37105e-05	9.20172e-05	0.000120228	6.09534e-07	3.12275e-07	0.000208299	6.81039e-05	0.000317652	0.000164995	6.79185e-06	0.000125529	1.86653e-301	1.86653e-301	0.000449354	0.000261229	5.94873e-05
1#A_cell39	no	3.99045e-05	1.63371e-07	0.000180439	1.86653e-301	1.86653e-301	1.97857e-05	8.32167e-08	0.000123063	6.43456e-07	7.18705e-07	2.42306e-08	0.000194729	4.37579e-07	9.33563e-05	2.09382e-08	5.99579e-06	9.04493e-05	1.86653e-301	8.02968e-06	4.63536e-05	2.36731e-05	5.61888e-08
1#A_cell40	no	1.67859e-05	4.43727e-07	0.000274719	8.03962e-06	1.86653e-301	9.83532e-07	7.94056e-291	2.40616e-06	1.07557e-299	1.24187e-07	5.87296e-297	2.97208e-05	3.37606e-290	0.000120155	5.82324e-08	3.77491e-06	1.86653e-301	1.86653e-301	1.86653e-301	8.04846e-05	2.29738e-05	1.06963e-06
1#A_cell41	no	4.31854e-05	9.56375e-07	0.000383308	1.53026e-05	6.7313e-08	1.53351e-05	7.94056e-291	6.24458e-05	3.12586e-07	8.81517e-07	5.55219e-08	8.90356e-05	6.55918e-06	0.000141484	8.57808e-06	2.74641e-06	0.000160811	6.9584e-06	1.86653e-301	8.50343e-05	4.17425e-05	1.34645e-05
1#A_cell42	no	1.86653e-301	1.1594e-06	0.000519122	4.43333e-06	2.51427e-06	6.88243e-292	7.94056e-291	6.15897e-06	1.07557e-299	1.73874e-07	3.63342e-08	3.61852e-05	6.29837e-08	2.87698e-05	4.96957e-06	2.43666e-06	5.24631e-05	1.86653e-301	1.86653e-301	0.000156218	6.19916e-05	1.86653e-301
1#A_cell43	no	1.92413e-05	1.86653e-301	1.20953e-05	1.41692e-06	1.86653e-301	8.91951e-06	7.94056e-291	1.88599e-05	1.69281e-07	4.24352e-07	4.74881e-08	2.58749e-05	8.234e-08	5.86817e-05	2.32005e-08	2.38767e-06	2.19735e-05	1.86653e-301	1.86653e-301	0.00089023	0.000434167	0.000104899
1#A_cell44	no	1.69478e-05	1.86653e-301	1.86653e-301	3.12015e-06	8.66907e-07	2.0237e-06	7.94056e-291	9.52246e-05	3.16118e-07	2.21189e-06	1.56524e-06	0.000214564	8.09212e-05	9.71939e-05	4.77777e-05	2.30639e-06	0.000241518	1.86653e-301	1.86653e-301	0.000303114	0.000165347	1.93557e-05
1#A_cell45	no	1.97412e-05	2.09507e-07	1.86653e-301	1.86653e-301	1.86653e-301	3.51709e-06	7.94056e-291	7.11718e-06	1.07557e-299	1.62616e-07	5.87296e-297	3.61966e-05	8.98064e-08	8.50636e-05	4.46895e-08	1.81373e-06	4.47306e-05	1.86653e-301	1.86653e-301	0.00017691	9.99935e-05	2.63664e-06
1#A_cell46	no	6.67448e-06	3.40387e-08	3.2607e-05	5.88067e-07	1.86653e-301	1.30356e-06	7.94056e-291	1.58061e-05	2.07158e-08	1.41203e-06	5.87296e-297	6.81666e-05	8.47842e-08	2.90979e-05	1.86653e-301	1.60951e-06	0.0001779	1.86653e-301	1.86653e-301	0.000123893	4.57089e-05	1.28333e-06
1#A_cell47	no	7.25777e-06	1.49629e-07	9.59839e-05	2.83705e-06	1.86653e-301	2.47274e-06	7.94056e-291	5.71348e-05	1.75637e-07	5.29775e-07	5.87296e-297	9.86314e-05	3.83763e-07	2.74666e-05	2.16679e-08	1.10754e-06	3.40815e-05	1.1049e-05	3.58826e-08	0.000140337	6.14688e-05	6.69001e-06
1#A_cell48	no	8.23782e-05	6.40498e-07	0.000179267	1.15905e-05	2.12101e-08	3.01586e-05	3.63883e-08	1.97796e-05	1.29641e-07	2.10092e-06	5.87296e-297	4.42111e-05	7.4652e-08	0.000394162	1.03596e-07	8.92077e-07	2.96855e-05	1.86653e-301	1.86653e-301	0.000209183	9.47238e-05	3.0469e-05
1#A_cell49	no	4.35154e-05	1.03379e-06	0.000272759	6.01017e-06	6.36818e-07	9.25557e-06	7.94056e-291	2.04534e-05	7.09316e-08	9.97127e-07	1.30774e-07	5.44032e-05	1.44319e-07	0.000187337	1.38927e-06	8.32564e-07	6.11831e-05	1.86653e-301	1.86653e-301	6.53407e-06	8.00906e-06	1.86653e-301
1#A_cell50	no	5.2426e-05	3.73596e-07	0.000168467	1.03037e-05	1.09244e-06	2.54336e-05	3.3167e-08	5.30049e-05	5.27156e-08	2.49007e-06	8.70544e-08	3.36937e-05	3.07077e-08	0.000209721	1.04127e-06	3.92116e-07	5.45811e-05	1.0542e-07	1.86653e-301	6.95768e-05	2.48878e-05	1.86653e-301
1#A_cell51	no	2.36113e-05	7.00904e-07	0.000109871	4.75302e-06	1.86653e-301	1.89736e-05	1.90121e-07	4.65744e-05	1.30136e-07	4.49988e-07	5.87296e-297	6.12153e-05	1.06541e-07	0.000237127	5.82059e-08	1.86653e-301	0.000105461	1.86653e-301	1.86653e-301	2.09627e-05	1.33068e-05	1.86653e-301
1#A_cell52	no	3.6714e-06	2.38626e-07	5.10361e-05	9.20801e-07	1.62825e-07	2.1942e-06	3.55701e-07	3.82881e-05	3.29646e-06	1.63268e-06	5.96646e-08	0.00012299	0.000139837	2.68368e-05	9.66182e-07	1.86653e-301	5.46502e-05	1.86653e-301	1.86653e-301	1.37251e-05	5.19209e-05	2.99564e-06
1#A_cell53	no	1.89769e-06	4.80233e-08	1.86653e-301	1.86653e-301	1.86653e-301	6.88243e-292	7.94056e-291	8.6361e-06	2.77282e-08	2.97907e-08	5.87296e-297	7.82702e-285	3.37606e-290	3.90778e-06	7.93301e-07	1.86653e-301	4.91508e-06	1.86653e-301	1.86653e-301	8.40601e-06	4.83204e-06	1.86653e-301
