# Supplementary material for: A rapid passage through a two-active-X-chromosome state accompanies the switch of imprinted X-inactivation patterns in mouse trophoblast stem cells
Source: Epigenetics Chromatin. 2015 Dec 1;8:52. doi: 10.1186/s13072-015-0044-2 (PMC4665903; doi:10.1186/s13072-015-0044-2)
Supplement: Supplementary file 10 — 10.1186/s13072-015-0044-2 Name and chromosomal position of X-linked RNA-FISH probes used in the study. [file 13072_2015_44_MOESM10_ESM.xlsx]

## Sheet: Feuil1
Additional file 10. Name and chromosomal position of X-linked RNA-FISH probes used in the study.
Region	UCSC	genes	mm10
	Name		start	end
Tcfe3	WI1-2549F19	Tcfe3	7741246	7777259
Cybb	RP23-13K6	Cybb	9395154	9623873
Ndufa1	RP23-152A6	Nkap-Akap14-Ndufa1	37065433	37409632
Lamp2	RP24-173A8	Atp1b4-Lamp2	38342399	38502728
Hprt1	RP23-412J16	Phf6-Hprt1	52895129	53087146
G6pdx	RP23-13D21	from Taz to Ikbkg	74289344	74516738
Atp7a	RP23-183K2	Magt1-Cox7b-Atp7a	105934139	106121683
Pgk1	RP23-404E5	Tlr13-Pgk1-Taf9b-Fnd3c2	106104950	106306971
Fgd1	RP23-316O2	Gnl3l-Fgd1-Tsr2	150942835	151109749
Jarid1c	RP24-148H21	Iqsec2-Kdm5c (Jarid1c)	152160167	152300109
